# Supplementary material for: Community resilience and stroke outcomes in older adults: beyond rural-urban classifications
Source: Front Public Health. 2025 Dec 12;13:1700006. doi: 10.3389/fpubh.2025.1700006 (PMC12742400; doi:10.3389/fpubh.2025.1700006)
Supplement: Supplementary file 1 [file Supplementary_file_1.xlsx]

## Sheet: Sheet1
GEOID	County_Name.x	Status_2010	Status_2020	Transition_Status	State
01001	Autauga County	Urban	Urban	Stable Urban	AL
01003	Baldwin County	Urban	Urban	Stable Urban	AL
01005	Barbour County	Rural	Rural	Stable Rural	AL
01007	Bibb County	Urban	Urban	Stable Urban	AL
01009	Blount County	Urban	Urban	Stable Urban	AL
01011	Bullock County	Rural	Rural	Stable Rural	AL
01013	Butler County	Rural	Rural	Stable Rural	AL
01015	Calhoun County	Urban	Urban	Stable Urban	AL
01017	Chambers County	Rural	Rural	Stable Rural	AL
01019	Cherokee County	Rural	Rural	Stable Rural	AL
01021	Chilton County	Urban	Urban	Stable Urban	AL
01023	Choctaw County	Rural	Rural	Stable Rural	AL
01025	Clarke County	Rural	Rural	Stable Rural	AL
01027	Clay County	Rural	Rural	Stable Rural	AL
01029	Cleburne County	Rural	Rural	Stable Rural	AL
01031	Coffee County	Rural	Rural	Stable Rural	AL
01033	Colbert County	Urban	Urban	Stable Urban	AL
01035	Conecuh County	Rural	Rural	Stable Rural	AL
01037	Coosa County	Rural	Rural	Stable Rural	AL
01039	Covington County	Rural	Rural	Stable Rural	AL
01041	Crenshaw County	Rural	Rural	Stable Rural	AL
01043	Cullman County	Rural	Rural	Stable Rural	AL
01045	Dale County	Rural	Rural	Stable Rural	AL
01047	Dallas County	Rural	Rural	Stable Rural	AL
01049	DeKalb County	Rural	Rural	Stable Rural	AL
01051	Elmore County	Urban	Urban	Stable Urban	AL
01053	Escambia County	Rural	Rural	Stable Rural	AL
01055	Etowah County	Urban	Urban	Stable Urban	AL
01057	Fayette County	Rural	Rural	Stable Rural	AL
01059	Franklin County	Rural	Rural	Stable Rural	AL
01061	Geneva County	Urban	Urban	Stable Urban	AL
01063	Greene County	Rural	Urban	Rural to Urban (Transitioning)	AL
01065	Hale County	Urban	Urban	Stable Urban	AL
01067	Henry County	Urban	Urban	Stable Urban	AL
01069	Houston County	Urban	Urban	Stable Urban	AL
01071	Jackson County	Rural	Rural	Stable Rural	AL
01073	Jefferson County	Urban	Urban	Stable Urban	AL
01075	Lamar County	Rural	Rural	Stable Rural	AL
01077	Lauderdale County	Urban	Urban	Stable Urban	AL
01079	Lawrence County	Urban	Urban	Stable Urban	AL
01081	Lee County	Urban	Urban	Stable Urban	AL
01083	Limestone County	Urban	Urban	Stable Urban	AL
01085	Lowndes County	Urban	Urban	Stable Urban	AL
01087	Macon County	Rural	Urban	Rural to Urban (Transitioning)	AL
01089	Madison County	Urban	Urban	Stable Urban	AL
01091	Marengo County	Rural	Rural	Stable Rural	AL
01093	Marion County	Rural	Rural	Stable Rural	AL
01095	Marshall County	Rural	Rural	Stable Rural	AL
01097	Mobile County	Urban	Urban	Stable Urban	AL
01099	Monroe County	Rural	Rural	Stable Rural	AL
01101	Montgomery County	Urban	Urban	Stable Urban	AL
01103	Morgan County	Urban	Urban	Stable Urban	AL
01105	Perry County	Rural	Rural	Stable Rural	AL
01107	Pickens County	Urban	Urban	Stable Urban	AL
01109	Pike County	Rural	Rural	Stable Rural	AL
01111	Randolph County	Rural	Rural	Stable Rural	AL
01113	Russell County	Urban	Urban	Stable Urban	AL
01115	St. Clair County	Urban	Urban	Stable Urban	AL
01117	Shelby County	Urban	Urban	Stable Urban	AL
01119	Sumter County	Rural	Rural	Stable Rural	AL
01121	Talladega County	Rural	Rural	Stable Rural	AL
01123	Tallapoosa County	Rural	Rural	Stable Rural	AL
01125	Tuscaloosa County	Urban	Urban	Stable Urban	AL
01127	Walker County	Urban	Urban	Stable Urban	AL
01129	Washington County	Rural	Rural	Stable Rural	AL
01131	Wilcox County	Rural	Rural	Stable Rural	AL
01133	Winston County	Rural	Rural	Stable Rural	AL
04001	Apache County	Rural	Rural	Stable Rural	AZ
04003	Cochise County	Urban	Urban	Stable Urban	AZ
04005	Coconino County	Urban	Urban	Stable Urban	AZ
04007	Gila County	Rural	Rural	Stable Rural	AZ
04009	Graham County	Rural	Rural	Stable Rural	AZ
04011	Greenlee County	Rural	Rural	Stable Rural	AZ
04012	La Paz County	Rural	Rural	Stable Rural	AZ
04013	Maricopa County	Urban	Urban	Stable Urban	AZ
04015	Mohave County	Urban	Urban	Stable Urban	AZ
04017	Navajo County	Rural	Rural	Stable Rural	AZ
04019	Pima County	Urban	Urban	Stable Urban	AZ
04021	Pinal County	Urban	Urban	Stable Urban	AZ
04023	Santa Cruz County	Rural	Rural	Stable Rural	AZ
04025	Yavapai County	Urban	Urban	Stable Urban	AZ
04027	Yuma County	Urban	Urban	Stable Urban	AZ
05001	Arkansas County	Rural	Rural	Stable Rural	AR
05003	Ashley County	Rural	Rural	Stable Rural	AR
05005	Baxter County	Rural	Rural	Stable Rural	AR
05007	Benton County	Urban	Urban	Stable Urban	AR
05009	Boone County	Rural	Rural	Stable Rural	AR
05011	Bradley County	Rural	Rural	Stable Rural	AR
05013	Calhoun County	Rural	Rural	Stable Rural	AR
05015	Carroll County	Rural	Rural	Stable Rural	AR
05017	Chicot County	Rural	Rural	Stable Rural	AR
05019	Clark County	Rural	Rural	Stable Rural	AR
05021	Clay County	Rural	Rural	Stable Rural	AR
05023	Cleburne County	Rural	Rural	Stable Rural	AR
05025	Cleveland County	Urban	Rural	Urban to Rural (Deurbanizing)	AR
05027	Columbia County	Rural	Rural	Stable Rural	AR
05029	Conway County	Rural	Rural	Stable Rural	AR
05031	Craighead County	Urban	Urban	Stable Urban	AR
05033	Crawford County	Urban	Urban	Stable Urban	AR
05035	Crittenden County	Urban	Urban	Stable Urban	AR
05037	Cross County	Rural	Rural	Stable Rural	AR
05039	Dallas County	Rural	Rural	Stable Rural	AR
05041	Desha County	Rural	Rural	Stable Rural	AR
05043	Drew County	Rural	Rural	Stable Rural	AR
05045	Faulkner County	Urban	Urban	Stable Urban	AR
05047	Franklin County	Rural	Rural	Stable Rural	AR
05049	Fulton County	Rural	Rural	Stable Rural	AR
05051	Garland County	Urban	Urban	Stable Urban	AR
05053	Grant County	Urban	Urban	Stable Urban	AR
05055	Greene County	Rural	Rural	Stable Rural	AR
05057	Hempstead County	Rural	Rural	Stable Rural	AR
05059	Hot Spring County	Rural	Rural	Stable Rural	AR
05061	Howard County	Rural	Rural	Stable Rural	AR
05063	Independence County	Rural	Rural	Stable Rural	AR
05065	Izard County	Rural	Rural	Stable Rural	AR
05067	Jackson County	Rural	Rural	Stable Rural	AR
05069	Jefferson County	Urban	Rural	Urban to Rural (Deurbanizing)	AR
05071	Johnson County	Rural	Rural	Stable Rural	AR
05073	Lafayette County	Rural	Rural	Stable Rural	AR
05075	Lawrence County	Rural	Rural	Stable Rural	AR
05077	Lee County	Rural	Rural	Stable Rural	AR
05079	Lincoln County	Urban	Rural	Urban to Rural (Deurbanizing)	AR
05081	Little River County	Urban	Urban	Stable Urban	AR
05083	Logan County	Rural	Rural	Stable Rural	AR
05085	Lonoke County	Urban	Urban	Stable Urban	AR
05087	Madison County	Urban	Urban	Stable Urban	AR
05089	Marion County	Rural	Rural	Stable Rural	AR
05091	Miller County	Urban	Urban	Stable Urban	AR
05093	Mississippi County	Rural	Rural	Stable Rural	AR
05095	Monroe County	Rural	Rural	Stable Rural	AR
05097	Montgomery County	Rural	Rural	Stable Rural	AR
05099	Nevada County	Rural	Rural	Stable Rural	AR
05101	Newton County	Rural	Rural	Stable Rural	AR
05103	Ouachita County	Rural	Rural	Stable Rural	AR
05105	Perry County	Urban	Urban	Stable Urban	AR
05107	Phillips County	Rural	Rural	Stable Rural	AR
05109	Pike County	Rural	Rural	Stable Rural	AR
05111	Poinsett County	Urban	Urban	Stable Urban	AR
05113	Polk County	Rural	Rural	Stable Rural	AR
05115	Pope County	Rural	Rural	Stable Rural	AR
05117	Prairie County	Rural	Rural	Stable Rural	AR
05119	Pulaski County	Urban	Urban	Stable Urban	AR
05121	Randolph County	Rural	Rural	Stable Rural	AR
05123	St. Francis County	Rural	Rural	Stable Rural	AR
05125	Saline County	Urban	Urban	Stable Urban	AR
05127	Scott County	Rural	Rural	Stable Rural	AR
05129	Searcy County	Rural	Rural	Stable Rural	AR
05131	Sebastian County	Urban	Urban	Stable Urban	AR
05133	Sevier County	Rural	Rural	Stable Rural	AR
05135	Sharp County	Rural	Rural	Stable Rural	AR
05137	Stone County	Rural	Rural	Stable Rural	AR
05139	Union County	Rural	Rural	Stable Rural	AR
05141	Van Buren County	Rural	Rural	Stable Rural	AR
05143	Washington County	Urban	Urban	Stable Urban	AR
05145	White County	Rural	Rural	Stable Rural	AR
05147	Woodruff County	Rural	Rural	Stable Rural	AR
05149	Yell County	Rural	Rural	Stable Rural	AR
06001	Alameda County	Urban	Urban	Stable Urban	CA
06003	Alpine County	Rural	Rural	Stable Rural	CA
06005	Amador County	Rural	Rural	Stable Rural	CA
06007	Butte County	Urban	Urban	Stable Urban	CA
06009	Calaveras County	Rural	Rural	Stable Rural	CA
06011	Colusa County	Rural	Rural	Stable Rural	CA
06013	Contra Costa County	Urban	Urban	Stable Urban	CA
06015	Del Norte County	Rural	Rural	Stable Rural	CA
06017	El Dorado County	Urban	Urban	Stable Urban	CA
06019	Fresno County	Urban	Urban	Stable Urban	CA
06021	Glenn County	Rural	Rural	Stable Rural	CA
06023	Humboldt County	Rural	Rural	Stable Rural	CA
06025	Imperial County	Urban	Urban	Stable Urban	CA
06027	Inyo County	Rural	Rural	Stable Rural	CA
06029	Kern County	Urban	Urban	Stable Urban	CA
06031	Kings County	Urban	Urban	Stable Urban	CA
06033	Lake County	Rural	Rural	Stable Rural	CA
06035	Lassen County	Rural	Rural	Stable Rural	CA
06037	Los Angeles County	Urban	Urban	Stable Urban	CA
06039	Madera County	Urban	Urban	Stable Urban	CA
06041	Marin County	Urban	Urban	Stable Urban	CA
06043	Mariposa County	Rural	Rural	Stable Rural	CA
06045	Mendocino County	Rural	Rural	Stable Rural	CA
06047	Merced County	Urban	Urban	Stable Urban	CA
06049	Modoc County	Rural	Rural	Stable Rural	CA
06051	Mono County	Rural	Rural	Stable Rural	CA
06053	Monterey County	Urban	Urban	Stable Urban	CA
06055	Napa County	Urban	Urban	Stable Urban	CA
06057	Nevada County	Rural	Rural	Stable Rural	CA
06059	Orange County	Urban	Urban	Stable Urban	CA
06061	Placer County	Urban	Urban	Stable Urban	CA
06063	Plumas County	Rural	Rural	Stable Rural	CA
06065	Riverside County	Urban	Urban	Stable Urban	CA
06067	Sacramento County	Urban	Urban	Stable Urban	CA
06069	San Benito County	Urban	Urban	Stable Urban	CA
06071	San Bernardino County	Urban	Urban	Stable Urban	CA
06073	San Diego County	Urban	Urban	Stable Urban	CA
06075	San Francisco County	Urban	Urban	Stable Urban	CA
06077	San Joaquin County	Urban	Urban	Stable Urban	CA
06079	San Luis Obispo County	Urban	Urban	Stable Urban	CA
06081	San Mateo County	Urban	Urban	Stable Urban	CA
06083	Santa Barbara County	Urban	Urban	Stable Urban	CA
06085	Santa Clara County	Urban	Urban	Stable Urban	CA
06087	Santa Cruz County	Urban	Urban	Stable Urban	CA
06089	Shasta County	Urban	Urban	Stable Urban	CA
06091	Sierra County	Rural	Rural	Stable Rural	CA
06093	Siskiyou County	Rural	Rural	Stable Rural	CA
06095	Solano County	Urban	Urban	Stable Urban	CA
06097	Sonoma County	Urban	Urban	Stable Urban	CA
06099	Stanislaus County	Urban	Urban	Stable Urban	CA
06101	Sutter County	Urban	Urban	Stable Urban	CA
06103	Tehama County	Rural	Rural	Stable Rural	CA
06105	Trinity County	Rural	Rural	Stable Rural	CA
06107	Tulare County	Urban	Urban	Stable Urban	CA
06109	Tuolumne County	Rural	Rural	Stable Rural	CA
06111	Ventura County	Urban	Urban	Stable Urban	CA
06113	Yolo County	Urban	Urban	Stable Urban	CA
06115	Yuba County	Urban	Urban	Stable Urban	CA
08001	Adams County	Urban	Urban	Stable Urban	CO
08003	Alamosa County	Rural	Rural	Stable Rural	CO
08005	Arapahoe County	Urban	Urban	Stable Urban	CO
08007	Archuleta County	Rural	Rural	Stable Rural	CO
08009	Baca County	Rural	Rural	Stable Rural	CO
08011	Bent County	Rural	Rural	Stable Rural	CO
08013	Boulder County	Urban	Urban	Stable Urban	CO
08014	Broomfield County	Urban	Urban	Stable Urban	CO
08015	Chaffee County	Rural	Rural	Stable Rural	CO
08017	Cheyenne County	Rural	Rural	Stable Rural	CO
08019	Clear Creek County	Urban	Urban	Stable Urban	CO
08021	Conejos County	Rural	Rural	Stable Rural	CO
08023	Costilla County	Rural	Rural	Stable Rural	CO
08025	Crowley County	Rural	Rural	Stable Rural	CO
08027	Custer County	Rural	Rural	Stable Rural	CO
08029	Delta County	Rural	Rural	Stable Rural	CO
08031	Denver County	Urban	Urban	Stable Urban	CO
08033	Dolores County	Rural	Rural	Stable Rural	CO
08035	Douglas County	Urban	Urban	Stable Urban	CO
08037	Eagle County	Rural	Rural	Stable Rural	CO
08039	Elbert County	Urban	Urban	Stable Urban	CO
08041	El Paso County	Urban	Urban	Stable Urban	CO
08043	Fremont County	Rural	Rural	Stable Rural	CO
08045	Garfield County	Rural	Rural	Stable Rural	CO
08047	Gilpin County	Urban	Urban	Stable Urban	CO
08049	Grand County	Rural	Rural	Stable Rural	CO
08051	Gunnison County	Rural	Rural	Stable Rural	CO
08053	Hinsdale County	Rural	Rural	Stable Rural	CO
08055	Huerfano County	Rural	Rural	Stable Rural	CO
08057	Jackson County	Rural	Rural	Stable Rural	CO
08059	Jefferson County	Urban	Urban	Stable Urban	CO
08061	Kiowa County	Rural	Rural	Stable Rural	CO
08063	Kit Carson County	Rural	Rural	Stable Rural	CO
08065	Lake County	Rural	Rural	Stable Rural	CO
08067	La Plata County	Rural	Rural	Stable Rural	CO
08069	Larimer County	Urban	Urban	Stable Urban	CO
08071	Las Animas County	Rural	Rural	Stable Rural	CO
08073	Lincoln County	Rural	Rural	Stable Rural	CO
08075	Logan County	Rural	Rural	Stable Rural	CO
08077	Mesa County	Urban	Urban	Stable Urban	CO
08079	Mineral County	Rural	Rural	Stable Rural	CO
08081	Moffat County	Rural	Rural	Stable Rural	CO
08083	Montezuma County	Rural	Rural	Stable Rural	CO
08085	Montrose County	Rural	Rural	Stable Rural	CO
08087	Morgan County	Rural	Rural	Stable Rural	CO
08089	Otero County	Rural	Rural	Stable Rural	CO
08091	Ouray County	Rural	Rural	Stable Rural	CO
08093	Park County	Urban	Urban	Stable Urban	CO
08095	Phillips County	Rural	Rural	Stable Rural	CO
08097	Pitkin County	Rural	Rural	Stable Rural	CO
08099	Prowers County	Rural	Rural	Stable Rural	CO
08101	Pueblo County	Urban	Urban	Stable Urban	CO
08103	Rio Blanco County	Rural	Rural	Stable Rural	CO
08105	Rio Grande County	Rural	Rural	Stable Rural	CO
08107	Routt County	Rural	Rural	Stable Rural	CO
08109	Saguache County	Rural	Rural	Stable Rural	CO
08111	San Juan County	Rural	Rural	Stable Rural	CO
08113	San Miguel County	Rural	Rural	Stable Rural	CO
08115	Sedgwick County	Rural	Rural	Stable Rural	CO
08117	Summit County	Rural	Rural	Stable Rural	CO
08119	Teller County	Urban	Urban	Stable Urban	CO
08121	Washington County	Rural	Rural	Stable Rural	CO
08123	Weld County	Urban	Urban	Stable Urban	CO
08125	Yuma County	Rural	Rural	Stable Rural	CO
10001	Kent County	Urban	Urban	Stable Urban	DE
10003	New Castle County	Urban	Urban	Stable Urban	DE
10005	Sussex County	Urban	Rural	Urban to Rural (Deurbanizing)	DE
11001	District of Columbia	Urban	Urban	Stable Urban	DC
12001	Alachua County	Urban	Urban	Stable Urban	FL
12003	Baker County	Urban	Urban	Stable Urban	FL
12005	Bay County	Urban	Urban	Stable Urban	FL
12007	Bradford County	Rural	Rural	Stable Rural	FL
12009	Brevard County	Urban	Urban	Stable Urban	FL
12011	Broward County	Urban	Urban	Stable Urban	FL
12013	Calhoun County	Rural	Rural	Stable Rural	FL
12015	Charlotte County	Urban	Urban	Stable Urban	FL
12017	Citrus County	Urban	Urban	Stable Urban	FL
12019	Clay County	Urban	Urban	Stable Urban	FL
12021	Collier County	Urban	Urban	Stable Urban	FL
12023	Columbia County	Rural	Rural	Stable Rural	FL
12027	DeSoto County	Rural	Rural	Stable Rural	FL
12029	Dixie County	Rural	Rural	Stable Rural	FL
12031	Duval County	Urban	Urban	Stable Urban	FL
12033	Escambia County	Urban	Urban	Stable Urban	FL
12035	Flagler County	Urban	Urban	Stable Urban	FL
12037	Franklin County	Rural	Rural	Stable Rural	FL
12039	Gadsden County	Urban	Urban	Stable Urban	FL
12041	Gilchrist County	Urban	Urban	Stable Urban	FL
12043	Glades County	Rural	Rural	Stable Rural	FL
12045	Gulf County	Urban	Rural	Urban to Rural (Deurbanizing)	FL
12047	Hamilton County	Rural	Rural	Stable Rural	FL
12049	Hardee County	Rural	Rural	Stable Rural	FL
12051	Hendry County	Rural	Rural	Stable Rural	FL
12053	Hernando County	Urban	Urban	Stable Urban	FL
12055	Highlands County	Urban	Urban	Stable Urban	FL
12057	Hillsborough County	Urban	Urban	Stable Urban	FL
12059	Holmes County	Rural	Rural	Stable Rural	FL
12061	Indian River County	Urban	Urban	Stable Urban	FL
12063	Jackson County	Rural	Rural	Stable Rural	FL
12065	Jefferson County	Urban	Urban	Stable Urban	FL
12067	Lafayette County	Rural	Rural	Stable Rural	FL
12069	Lake County	Urban	Urban	Stable Urban	FL
12071	Lee County	Urban	Urban	Stable Urban	FL
12073	Leon County	Urban	Urban	Stable Urban	FL
12075	Levy County	Rural	Urban	Rural to Urban (Transitioning)	FL
12077	Liberty County	Rural	Rural	Stable Rural	FL
12079	Madison County	Rural	Rural	Stable Rural	FL
12081	Manatee County	Urban	Urban	Stable Urban	FL
12083	Marion County	Urban	Urban	Stable Urban	FL
12085	Martin County	Urban	Urban	Stable Urban	FL
12086	Miami-Dade County	Urban	Urban	Stable Urban	FL
12087	Monroe County	Rural	Rural	Stable Rural	FL
12089	Nassau County	Urban	Urban	Stable Urban	FL
12091	Okaloosa County	Urban	Urban	Stable Urban	FL
12093	Okeechobee County	Rural	Rural	Stable Rural	FL
12095	Orange County	Urban	Urban	Stable Urban	FL
12097	Osceola County	Urban	Urban	Stable Urban	FL
12099	Palm Beach County	Urban	Urban	Stable Urban	FL
12101	Pasco County	Urban	Urban	Stable Urban	FL
12103	Pinellas County	Urban	Urban	Stable Urban	FL
12105	Polk County	Urban	Urban	Stable Urban	FL
12107	Putnam County	Rural	Rural	Stable Rural	FL
12109	St. Johns County	Urban	Urban	Stable Urban	FL
12111	St. Lucie County	Urban	Urban	Stable Urban	FL
12113	Santa Rosa County	Urban	Urban	Stable Urban	FL
12115	Sarasota County	Urban	Urban	Stable Urban	FL
12117	Seminole County	Urban	Urban	Stable Urban	FL
12119	Sumter County	Urban	Urban	Stable Urban	FL
12121	Suwannee County	Rural	Rural	Stable Rural	FL
12123	Taylor County	Rural	Rural	Stable Rural	FL
12125	Union County	Rural	Rural	Stable Rural	FL
12127	Volusia County	Urban	Urban	Stable Urban	FL
12129	Wakulla County	Urban	Urban	Stable Urban	FL
12131	Walton County	Urban	Urban	Stable Urban	FL
12133	Washington County	Rural	Urban	Rural to Urban (Transitioning)	FL
13001	Appling County	Rural	Rural	Stable Rural	GA
13003	Atkinson County	Rural	Rural	Stable Rural	GA
13005	Bacon County	Rural	Rural	Stable Rural	GA
13007	Baker County	Urban	Rural	Urban to Rural (Deurbanizing)	GA
13009	Baldwin County	Rural	Rural	Stable Rural	GA
13011	Banks County	Rural	Rural	Stable Rural	GA
13013	Barrow County	Urban	Urban	Stable Urban	GA
13015	Bartow County	Urban	Urban	Stable Urban	GA
13017	Ben Hill County	Rural	Rural	Stable Rural	GA
13019	Berrien County	Rural	Rural	Stable Rural	GA
13021	Bibb County	Urban	Urban	Stable Urban	GA
13023	Bleckley County	Rural	Rural	Stable Rural	GA
13025	Brantley County	Urban	Urban	Stable Urban	GA
13027	Brooks County	Urban	Urban	Stable Urban	GA
13029	Bryan County	Urban	Urban	Stable Urban	GA
13031	Bulloch County	Rural	Rural	Stable Rural	GA
13033	Burke County	Urban	Urban	Stable Urban	GA
13035	Butts County	Urban	Urban	Stable Urban	GA
13037	Calhoun County	Rural	Rural	Stable Rural	GA
13039	Camden County	Rural	Rural	Stable Rural	GA
13043	Candler County	Rural	Rural	Stable Rural	GA
13045	Carroll County	Urban	Urban	Stable Urban	GA
13047	Catoosa County	Urban	Urban	Stable Urban	GA
13049	Charlton County	Rural	Rural	Stable Rural	GA
13051	Chatham County	Urban	Urban	Stable Urban	GA
13053	Chattahoochee County	Urban	Urban	Stable Urban	GA
13055	Chattooga County	Rural	Rural	Stable Rural	GA
13057	Cherokee County	Urban	Urban	Stable Urban	GA
13059	Clarke County	Urban	Urban	Stable Urban	GA
13061	Clay County	Rural	Rural	Stable Rural	GA
13063	Clayton County	Urban	Urban	Stable Urban	GA
13065	Clinch County	Rural	Rural	Stable Rural	GA
13067	Cobb County	Urban	Urban	Stable Urban	GA
13069	Coffee County	Rural	Rural	Stable Rural	GA
13071	Colquitt County	Rural	Rural	Stable Rural	GA
13073	Columbia County	Urban	Urban	Stable Urban	GA
13075	Cook County	Rural	Rural	Stable Rural	GA
13077	Coweta County	Urban	Urban	Stable Urban	GA
13079	Crawford County	Urban	Urban	Stable Urban	GA
13081	Crisp County	Rural	Rural	Stable Rural	GA
13083	Dade County	Urban	Urban	Stable Urban	GA
13085	Dawson County	Urban	Urban	Stable Urban	GA
13087	Decatur County	Rural	Rural	Stable Rural	GA
13089	DeKalb County	Urban	Urban	Stable Urban	GA
13091	Dodge County	Rural	Rural	Stable Rural	GA
13093	Dooly County	Rural	Rural	Stable Rural	GA
13095	Dougherty County	Urban	Urban	Stable Urban	GA
13097	Douglas County	Urban	Urban	Stable Urban	GA
13099	Early County	Rural	Rural	Stable Rural	GA
13101	Echols County	Urban	Urban	Stable Urban	GA
13103	Effingham County	Urban	Urban	Stable Urban	GA
13105	Elbert County	Rural	Rural	Stable Rural	GA
13107	Emanuel County	Rural	Rural	Stable Rural	GA
13109	Evans County	Rural	Rural	Stable Rural	GA
13111	Fannin County	Rural	Rural	Stable Rural	GA
13113	Fayette County	Urban	Urban	Stable Urban	GA
13115	Floyd County	Urban	Urban	Stable Urban	GA
13117	Forsyth County	Urban	Urban	Stable Urban	GA
13119	Franklin County	Rural	Rural	Stable Rural	GA
13121	Fulton County	Urban	Urban	Stable Urban	GA
13123	Gilmer County	Rural	Rural	Stable Rural	GA
13125	Glascock County	Rural	Rural	Stable Rural	GA
13127	Glynn County	Urban	Urban	Stable Urban	GA
13129	Gordon County	Rural	Rural	Stable Rural	GA
13131	Grady County	Rural	Rural	Stable Rural	GA
13133	Greene County	Rural	Rural	Stable Rural	GA
13135	Gwinnett County	Urban	Urban	Stable Urban	GA
13137	Habersham County	Rural	Rural	Stable Rural	GA
13139	Hall County	Urban	Urban	Stable Urban	GA
13141	Hancock County	Rural	Rural	Stable Rural	GA
13143	Haralson County	Urban	Urban	Stable Urban	GA
13145	Harris County	Urban	Urban	Stable Urban	GA
13147	Hart County	Rural	Rural	Stable Rural	GA
13149	Heard County	Urban	Urban	Stable Urban	GA
13151	Henry County	Urban	Urban	Stable Urban	GA
13153	Houston County	Urban	Urban	Stable Urban	GA
13155	Irwin County	Rural	Rural	Stable Rural	GA
13157	Jackson County	Rural	Rural	Stable Rural	GA
13159	Jasper County	Urban	Urban	Stable Urban	GA
13161	Jeff Davis County	Rural	Rural	Stable Rural	GA
13163	Jefferson County	Rural	Rural	Stable Rural	GA
13165	Jenkins County	Rural	Rural	Stable Rural	GA
13167	Johnson County	Rural	Rural	Stable Rural	GA
13169	Jones County	Urban	Urban	Stable Urban	GA
13171	Lamar County	Urban	Rural	Urban to Rural (Deurbanizing)	GA
13173	Lanier County	Urban	Urban	Stable Urban	GA
13175	Laurens County	Rural	Rural	Stable Rural	GA
13177	Lee County	Urban	Urban	Stable Urban	GA
13179	Liberty County	Urban	Urban	Stable Urban	GA
13181	Lincoln County	Urban	Urban	Stable Urban	GA
13183	Long County	Urban	Urban	Stable Urban	GA
13185	Lowndes County	Urban	Urban	Stable Urban	GA
13187	Lumpkin County	Rural	Urban	Rural to Urban (Transitioning)	GA
13189	McDuffie County	Urban	Urban	Stable Urban	GA
13191	McIntosh County	Urban	Urban	Stable Urban	GA
13193	Macon County	Rural	Rural	Stable Rural	GA
13195	Madison County	Urban	Urban	Stable Urban	GA
13197	Marion County	Urban	Urban	Stable Urban	GA
13199	Meriwether County	Urban	Urban	Stable Urban	GA
13201	Miller County	Rural	Rural	Stable Rural	GA
13205	Mitchell County	Rural	Rural	Stable Rural	GA
13207	Monroe County	Urban	Urban	Stable Urban	GA
13209	Montgomery County	Rural	Rural	Stable Rural	GA
13211	Morgan County	Urban	Urban	Stable Urban	GA
13213	Murray County	Urban	Urban	Stable Urban	GA
13215	Muscogee County	Urban	Urban	Stable Urban	GA
13217	Newton County	Urban	Urban	Stable Urban	GA
13219	Oconee County	Urban	Urban	Stable Urban	GA
13221	Oglethorpe County	Urban	Urban	Stable Urban	GA
13223	Paulding County	Urban	Urban	Stable Urban	GA
13225	Peach County	Urban	Urban	Stable Urban	GA
13227	Pickens County	Urban	Urban	Stable Urban	GA
13229	Pierce County	Rural	Rural	Stable Rural	GA
13231	Pike County	Urban	Urban	Stable Urban	GA
13233	Polk County	Rural	Rural	Stable Rural	GA
13235	Pulaski County	Urban	Rural	Urban to Rural (Deurbanizing)	GA
13237	Putnam County	Rural	Rural	Stable Rural	GA
13239	Quitman County	Rural	Rural	Stable Rural	GA
13241	Rabun County	Rural	Rural	Stable Rural	GA
13243	Randolph County	Rural	Rural	Stable Rural	GA
13245	Richmond County	Urban	Urban	Stable Urban	GA
13247	Rockdale County	Urban	Urban	Stable Urban	GA
13249	Schley County	Rural	Rural	Stable Rural	GA
13251	Screven County	Rural	Rural	Stable Rural	GA
13253	Seminole County	Rural	Rural	Stable Rural	GA
13255	Spalding County	Urban	Urban	Stable Urban	GA
13257	Stephens County	Rural	Rural	Stable Rural	GA
13259	Stewart County	Rural	Urban	Rural to Urban (Transitioning)	GA
13261	Sumter County	Rural	Rural	Stable Rural	GA
13263	Talbot County	Rural	Urban	Rural to Urban (Transitioning)	GA
13265	Taliaferro County	Rural	Rural	Stable Rural	GA
13267	Tattnall County	Rural	Rural	Stable Rural	GA
13269	Taylor County	Rural	Rural	Stable Rural	GA
13271	Telfair County	Rural	Rural	Stable Rural	GA
13273	Terrell County	Urban	Urban	Stable Urban	GA
13275	Thomas County	Rural	Rural	Stable Rural	GA
13277	Tift County	Rural	Rural	Stable Rural	GA
13279	Toombs County	Rural	Rural	Stable Rural	GA
13281	Towns County	Rural	Rural	Stable Rural	GA
13283	Treutlen County	Rural	Rural	Stable Rural	GA
13285	Troup County	Rural	Rural	Stable Rural	GA
13287	Turner County	Rural	Rural	Stable Rural	GA
13289	Twiggs County	Urban	Urban	Stable Urban	GA
13291	Union County	Rural	Rural	Stable Rural	GA
13293	Upson County	Rural	Rural	Stable Rural	GA
13295	Walker County	Urban	Urban	Stable Urban	GA
13297	Walton County	Urban	Urban	Stable Urban	GA
13299	Ware County	Rural	Rural	Stable Rural	GA
13301	Warren County	Rural	Rural	Stable Rural	GA
13303	Washington County	Rural	Rural	Stable Rural	GA
13305	Wayne County	Rural	Rural	Stable Rural	GA
13307	Webster County	Rural	Rural	Stable Rural	GA
13309	Wheeler County	Rural	Rural	Stable Rural	GA
13311	White County	Rural	Rural	Stable Rural	GA
13313	Whitfield County	Urban	Urban	Stable Urban	GA
13315	Wilcox County	Rural	Rural	Stable Rural	GA
13317	Wilkes County	Rural	Rural	Stable Rural	GA
13319	Wilkinson County	Rural	Rural	Stable Rural	GA
13321	Worth County	Urban	Urban	Stable Urban	GA
16001	Ada County	Urban	Urban	Stable Urban	ID
16003	Adams County	Rural	Rural	Stable Rural	ID
16005	Bannock County	Urban	Urban	Stable Urban	ID
16007	Bear Lake County	Rural	Rural	Stable Rural	ID
16009	Benewah County	Rural	Rural	Stable Rural	ID
16011	Bingham County	Rural	Rural	Stable Rural	ID
16013	Blaine County	Rural	Rural	Stable Rural	ID
16015	Boise County	Urban	Urban	Stable Urban	ID
16017	Bonner County	Rural	Rural	Stable Rural	ID
16019	Bonneville County	Urban	Urban	Stable Urban	ID
16021	Boundary County	Rural	Rural	Stable Rural	ID
16023	Butte County	Urban	Urban	Stable Urban	ID
16025	Camas County	Rural	Rural	Stable Rural	ID
16027	Canyon County	Urban	Urban	Stable Urban	ID
16029	Caribou County	Rural	Rural	Stable Rural	ID
16031	Cassia County	Rural	Rural	Stable Rural	ID
16033	Clark County	Rural	Rural	Stable Rural	ID
16035	Clearwater County	Rural	Rural	Stable Rural	ID
16037	Custer County	Rural	Rural	Stable Rural	ID
16039	Elmore County	Rural	Rural	Stable Rural	ID
16041	Franklin County	Urban	Urban	Stable Urban	ID
16043	Fremont County	Rural	Rural	Stable Rural	ID
16045	Gem County	Urban	Urban	Stable Urban	ID
16047	Gooding County	Rural	Rural	Stable Rural	ID
16049	Idaho County	Rural	Rural	Stable Rural	ID
16051	Jefferson County	Urban	Urban	Stable Urban	ID
16053	Jerome County	Rural	Urban	Rural to Urban (Transitioning)	ID
16055	Kootenai County	Urban	Urban	Stable Urban	ID
16057	Latah County	Rural	Rural	Stable Rural	ID
16059	Lemhi County	Rural	Rural	Stable Rural	ID
16061	Lewis County	Rural	Rural	Stable Rural	ID
16063	Lincoln County	Rural	Rural	Stable Rural	ID
16065	Madison County	Rural	Rural	Stable Rural	ID
16067	Minidoka County	Rural	Rural	Stable Rural	ID
16069	Nez Perce County	Urban	Urban	Stable Urban	ID
16071	Oneida County	Rural	Rural	Stable Rural	ID
16073	Owyhee County	Urban	Urban	Stable Urban	ID
16075	Payette County	Rural	Rural	Stable Rural	ID
16077	Power County	Rural	Rural	Stable Rural	ID
16079	Shoshone County	Rural	Rural	Stable Rural	ID
16081	Teton County	Rural	Rural	Stable Rural	ID
16083	Twin Falls County	Rural	Urban	Rural to Urban (Transitioning)	ID
16085	Valley County	Rural	Rural	Stable Rural	ID
16087	Washington County	Rural	Rural	Stable Rural	ID
17001	Adams County	Rural	Rural	Stable Rural	IL
17003	Alexander County	Urban	Urban	Stable Urban	IL
17005	Bond County	Urban	Urban	Stable Urban	IL
17007	Boone County	Urban	Urban	Stable Urban	IL
17009	Brown County	Rural	Rural	Stable Rural	IL
17011	Bureau County	Rural	Rural	Stable Rural	IL
17013	Calhoun County	Urban	Urban	Stable Urban	IL
17015	Carroll County	Rural	Rural	Stable Rural	IL
17017	Cass County	Rural	Rural	Stable Rural	IL
17019	Champaign County	Urban	Urban	Stable Urban	IL
17021	Christian County	Rural	Rural	Stable Rural	IL
17023	Clark County	Rural	Rural	Stable Rural	IL
17025	Clay County	Rural	Rural	Stable Rural	IL
17027	Clinton County	Urban	Urban	Stable Urban	IL
17029	Coles County	Rural	Rural	Stable Rural	IL
17031	Cook County	Urban	Urban	Stable Urban	IL
17033	Crawford County	Rural	Rural	Stable Rural	IL
17035	Cumberland County	Rural	Rural	Stable Rural	IL
17037	DeKalb County	Urban	Urban	Stable Urban	IL
17039	De Witt County	Urban	Rural	Urban to Rural (Deurbanizing)	IL
17041	Douglas County	Rural	Rural	Stable Rural	IL
17043	DuPage County	Urban	Urban	Stable Urban	IL
17045	Edgar County	Rural	Rural	Stable Rural	IL
17047	Edwards County	Rural	Rural	Stable Rural	IL
17049	Effingham County	Rural	Rural	Stable Rural	IL
17051	Fayette County	Rural	Rural	Stable Rural	IL
17053	Ford County	Urban	Urban	Stable Urban	IL
17055	Franklin County	Rural	Rural	Stable Rural	IL
17057	Fulton County	Rural	Rural	Stable Rural	IL
17059	Gallatin County	Rural	Rural	Stable Rural	IL
17061	Greene County	Rural	Rural	Stable Rural	IL
17063	Grundy County	Urban	Urban	Stable Urban	IL
17065	Hamilton County	Rural	Rural	Stable Rural	IL
17067	Hancock County	Rural	Rural	Stable Rural	IL
17069	Hardin County	Rural	Rural	Stable Rural	IL
17071	Henderson County	Rural	Rural	Stable Rural	IL
17073	Henry County	Urban	Urban	Stable Urban	IL
17075	Iroquois County	Rural	Rural	Stable Rural	IL
17077	Jackson County	Urban	Rural	Urban to Rural (Deurbanizing)	IL
17079	Jasper County	Rural	Rural	Stable Rural	IL
17081	Jefferson County	Rural	Rural	Stable Rural	IL
17083	Jersey County	Urban	Urban	Stable Urban	IL
17085	Jo Daviess County	Rural	Rural	Stable Rural	IL
17087	Johnson County	Rural	Rural	Stable Rural	IL
17089	Kane County	Urban	Urban	Stable Urban	IL
17091	Kankakee County	Urban	Urban	Stable Urban	IL
17093	Kendall County	Urban	Urban	Stable Urban	IL
17095	Knox County	Rural	Rural	Stable Rural	IL
17097	Lake County	Urban	Urban	Stable Urban	IL
17099	La Salle County	Rural	Rural	Stable Rural	IL
17101	Lawrence County	Rural	Rural	Stable Rural	IL
17103	Lee County	Rural	Rural	Stable Rural	IL
17105	Livingston County	Rural	Rural	Stable Rural	IL
17107	Logan County	Rural	Rural	Stable Rural	IL
17109	McDonough County	Rural	Rural	Stable Rural	IL
17111	McHenry County	Urban	Urban	Stable Urban	IL
17113	McLean County	Urban	Urban	Stable Urban	IL
17115	Macon County	Urban	Urban	Stable Urban	IL
17117	Macoupin County	Urban	Urban	Stable Urban	IL
17119	Madison County	Urban	Urban	Stable Urban	IL
17121	Marion County	Rural	Rural	Stable Rural	IL
17123	Marshall County	Urban	Urban	Stable Urban	IL
17125	Mason County	Rural	Rural	Stable Rural	IL
17127	Massac County	Rural	Urban	Rural to Urban (Transitioning)	IL
17129	Menard County	Urban	Urban	Stable Urban	IL
17131	Mercer County	Urban	Urban	Stable Urban	IL
17133	Monroe County	Urban	Urban	Stable Urban	IL
17135	Montgomery County	Rural	Rural	Stable Rural	IL
17137	Morgan County	Rural	Rural	Stable Rural	IL
17139	Moultrie County	Rural	Rural	Stable Rural	IL
17141	Ogle County	Rural	Rural	Stable Rural	IL
17143	Peoria County	Urban	Urban	Stable Urban	IL
17145	Perry County	Rural	Rural	Stable Rural	IL
17147	Piatt County	Urban	Urban	Stable Urban	IL
17149	Pike County	Rural	Rural	Stable Rural	IL
17151	Pope County	Rural	Rural	Stable Rural	IL
17153	Pulaski County	Rural	Rural	Stable Rural	IL
17155	Putnam County	Rural	Rural	Stable Rural	IL
17157	Randolph County	Rural	Rural	Stable Rural	IL
17159	Richland County	Rural	Rural	Stable Rural	IL
17161	Rock Island County	Urban	Urban	Stable Urban	IL
17163	St. Clair County	Urban	Urban	Stable Urban	IL
17165	Saline County	Rural	Rural	Stable Rural	IL
17167	Sangamon County	Urban	Urban	Stable Urban	IL
17169	Schuyler County	Rural	Rural	Stable Rural	IL
17171	Scott County	Rural	Rural	Stable Rural	IL
17173	Shelby County	Rural	Rural	Stable Rural	IL
17175	Stark County	Urban	Urban	Stable Urban	IL
17177	Stephenson County	Rural	Rural	Stable Rural	IL
17179	Tazewell County	Urban	Urban	Stable Urban	IL
17181	Union County	Rural	Rural	Stable Rural	IL
17183	Vermilion County	Urban	Rural	Urban to Rural (Deurbanizing)	IL
17185	Wabash County	Rural	Rural	Stable Rural	IL
17187	Warren County	Rural	Rural	Stable Rural	IL
17189	Washington County	Rural	Rural	Stable Rural	IL
17191	Wayne County	Rural	Rural	Stable Rural	IL
17193	White County	Rural	Rural	Stable Rural	IL
17195	Whiteside County	Rural	Rural	Stable Rural	IL
17197	Will County	Urban	Urban	Stable Urban	IL
17199	Williamson County	Urban	Rural	Urban to Rural (Deurbanizing)	IL
17201	Winnebago County	Urban	Urban	Stable Urban	IL
17203	Woodford County	Urban	Urban	Stable Urban	IL
18001	Adams County	Rural	Rural	Stable Rural	IN
18003	Allen County	Urban	Urban	Stable Urban	IN
18005	Bartholomew County	Urban	Urban	Stable Urban	IN
18007	Benton County	Urban	Urban	Stable Urban	IN
18009	Blackford County	Rural	Rural	Stable Rural	IN
18011	Boone County	Urban	Urban	Stable Urban	IN
18013	Brown County	Urban	Urban	Stable Urban	IN
18015	Carroll County	Urban	Urban	Stable Urban	IN
18017	Cass County	Rural	Rural	Stable Rural	IN
18019	Clark County	Urban	Urban	Stable Urban	IN
18021	Clay County	Urban	Urban	Stable Urban	IN
18023	Clinton County	Rural	Rural	Stable Rural	IN
18025	Crawford County	Rural	Rural	Stable Rural	IN
18027	Daviess County	Rural	Rural	Stable Rural	IN
18029	Dearborn County	Urban	Urban	Stable Urban	IN
18031	Decatur County	Rural	Rural	Stable Rural	IN
18033	DeKalb County	Rural	Rural	Stable Rural	IN
18035	Delaware County	Urban	Urban	Stable Urban	IN
18037	Dubois County	Rural	Rural	Stable Rural	IN
18039	Elkhart County	Urban	Urban	Stable Urban	IN
18041	Fayette County	Rural	Rural	Stable Rural	IN
18043	Floyd County	Urban	Urban	Stable Urban	IN
18045	Fountain County	Rural	Rural	Stable Rural	IN
18047	Franklin County	Rural	Urban	Rural to Urban (Transitioning)	IN
18049	Fulton County	Rural	Rural	Stable Rural	IN
18051	Gibson County	Rural	Rural	Stable Rural	IN
18053	Grant County	Rural	Rural	Stable Rural	IN
18055	Greene County	Rural	Rural	Stable Rural	IN
18057	Hamilton County	Urban	Urban	Stable Urban	IN
18059	Hancock County	Urban	Urban	Stable Urban	IN
18061	Harrison County	Urban	Urban	Stable Urban	IN
18063	Hendricks County	Urban	Urban	Stable Urban	IN
18065	Henry County	Rural	Rural	Stable Rural	IN
18067	Howard County	Urban	Urban	Stable Urban	IN
18069	Huntington County	Rural	Rural	Stable Rural	IN
18071	Jackson County	Rural	Rural	Stable Rural	IN
18073	Jasper County	Urban	Urban	Stable Urban	IN
18075	Jay County	Rural	Rural	Stable Rural	IN
18077	Jefferson County	Rural	Rural	Stable Rural	IN
18079	Jennings County	Rural	Rural	Stable Rural	IN
18081	Johnson County	Urban	Urban	Stable Urban	IN
18083	Knox County	Rural	Rural	Stable Rural	IN
18085	Kosciusko County	Rural	Rural	Stable Rural	IN
18087	LaGrange County	Rural	Rural	Stable Rural	IN
18089	Lake County	Urban	Urban	Stable Urban	IN
18091	LaPorte County	Urban	Urban	Stable Urban	IN
18093	Lawrence County	Rural	Rural	Stable Rural	IN
18095	Madison County	Urban	Urban	Stable Urban	IN
18097	Marion County	Urban	Urban	Stable Urban	IN
18099	Marshall County	Rural	Rural	Stable Rural	IN
18101	Martin County	Rural	Rural	Stable Rural	IN
18103	Miami County	Rural	Rural	Stable Rural	IN
18105	Monroe County	Urban	Urban	Stable Urban	IN
18107	Montgomery County	Rural	Rural	Stable Rural	IN
18109	Morgan County	Urban	Urban	Stable Urban	IN
18111	Newton County	Urban	Urban	Stable Urban	IN
18113	Noble County	Rural	Rural	Stable Rural	IN
18115	Ohio County	Urban	Urban	Stable Urban	IN
18117	Orange County	Rural	Rural	Stable Rural	IN
18119	Owen County	Urban	Urban	Stable Urban	IN
18121	Parke County	Rural	Rural	Stable Rural	IN
18123	Perry County	Rural	Rural	Stable Rural	IN
18125	Pike County	Rural	Rural	Stable Rural	IN
18127	Porter County	Urban	Urban	Stable Urban	IN
18129	Posey County	Urban	Urban	Stable Urban	IN
18131	Pulaski County	Rural	Rural	Stable Rural	IN
18133	Putnam County	Urban	Rural	Urban to Rural (Deurbanizing)	IN
18135	Randolph County	Rural	Rural	Stable Rural	IN
18137	Ripley County	Rural	Rural	Stable Rural	IN
18139	Rush County	Rural	Rural	Stable Rural	IN
18141	St. Joseph County	Urban	Urban	Stable Urban	IN
18143	Scott County	Urban	Rural	Urban to Rural (Deurbanizing)	IN
18145	Shelby County	Urban	Urban	Stable Urban	IN
18147	Spencer County	Rural	Rural	Stable Rural	IN
18149	Starke County	Rural	Rural	Stable Rural	IN
18151	Steuben County	Rural	Rural	Stable Rural	IN
18153	Sullivan County	Urban	Urban	Stable Urban	IN
18155	Switzerland County	Rural	Rural	Stable Rural	IN
18157	Tippecanoe County	Urban	Urban	Stable Urban	IN
18159	Tipton County	Rural	Urban	Rural to Urban (Transitioning)	IN
18161	Union County	Urban	Rural	Urban to Rural (Deurbanizing)	IN
18163	Vanderburgh County	Urban	Urban	Stable Urban	IN
18165	Vermillion County	Urban	Urban	Stable Urban	IN
18167	Vigo County	Urban	Urban	Stable Urban	IN
18169	Wabash County	Rural	Rural	Stable Rural	IN
18171	Warren County	Rural	Urban	Rural to Urban (Transitioning)	IN
18173	Warrick County	Urban	Urban	Stable Urban	IN
18175	Washington County	Urban	Urban	Stable Urban	IN
18177	Wayne County	Rural	Rural	Stable Rural	IN
18179	Wells County	Urban	Urban	Stable Urban	IN
18181	White County	Rural	Rural	Stable Rural	IN
18183	Whitley County	Urban	Urban	Stable Urban	IN
19001	Adair County	Rural	Rural	Stable Rural	IA
19003	Adams County	Rural	Rural	Stable Rural	IA
19005	Allamakee County	Rural	Rural	Stable Rural	IA
19007	Appanoose County	Rural	Rural	Stable Rural	IA
19009	Audubon County	Rural	Rural	Stable Rural	IA
19011	Benton County	Urban	Urban	Stable Urban	IA
19013	Black Hawk County	Urban	Urban	Stable Urban	IA
19015	Boone County	Rural	Urban	Rural to Urban (Transitioning)	IA
19017	Bremer County	Urban	Urban	Stable Urban	IA
19019	Buchanan County	Rural	Rural	Stable Rural	IA
19021	Buena Vista County	Rural	Rural	Stable Rural	IA
19023	Butler County	Rural	Rural	Stable Rural	IA
19025	Calhoun County	Rural	Rural	Stable Rural	IA
19027	Carroll County	Rural	Rural	Stable Rural	IA
19029	Cass County	Rural	Rural	Stable Rural	IA
19031	Cedar County	Rural	Rural	Stable Rural	IA
19033	Cerro Gordo County	Rural	Rural	Stable Rural	IA
19035	Cherokee County	Rural	Rural	Stable Rural	IA
19037	Chickasaw County	Rural	Rural	Stable Rural	IA
19039	Clarke County	Rural	Rural	Stable Rural	IA
19041	Clay County	Rural	Rural	Stable Rural	IA
19043	Clayton County	Rural	Rural	Stable Rural	IA
19045	Clinton County	Rural	Rural	Stable Rural	IA
19047	Crawford County	Rural	Rural	Stable Rural	IA
19049	Dallas County	Urban	Urban	Stable Urban	IA
19051	Davis County	Rural	Rural	Stable Rural	IA
19053	Decatur County	Rural	Rural	Stable Rural	IA
19055	Delaware County	Rural	Rural	Stable Rural	IA
19057	Des Moines County	Rural	Rural	Stable Rural	IA
19059	Dickinson County	Rural	Rural	Stable Rural	IA
19061	Dubuque County	Urban	Urban	Stable Urban	IA
19063	Emmet County	Rural	Rural	Stable Rural	IA
19065	Fayette County	Rural	Rural	Stable Rural	IA
19067	Floyd County	Rural	Rural	Stable Rural	IA
19069	Franklin County	Rural	Rural	Stable Rural	IA
19071	Fremont County	Rural	Rural	Stable Rural	IA
19073	Greene County	Rural	Rural	Stable Rural	IA
19075	Grundy County	Urban	Urban	Stable Urban	IA
19077	Guthrie County	Urban	Urban	Stable Urban	IA
19079	Hamilton County	Rural	Rural	Stable Rural	IA
19081	Hancock County	Rural	Rural	Stable Rural	IA
19083	Hardin County	Rural	Rural	Stable Rural	IA
19085	Harrison County	Urban	Urban	Stable Urban	IA
19087	Henry County	Rural	Rural	Stable Rural	IA
19089	Howard County	Rural	Rural	Stable Rural	IA
19091	Humboldt County	Rural	Rural	Stable Rural	IA
19093	Ida County	Rural	Rural	Stable Rural	IA
19095	Iowa County	Rural	Rural	Stable Rural	IA
19097	Jackson County	Rural	Rural	Stable Rural	IA
19099	Jasper County	Rural	Urban	Rural to Urban (Transitioning)	IA
19101	Jefferson County	Rural	Rural	Stable Rural	IA
19103	Johnson County	Urban	Urban	Stable Urban	IA
19105	Jones County	Urban	Urban	Stable Urban	IA
19107	Keokuk County	Rural	Rural	Stable Rural	IA
19109	Kossuth County	Rural	Rural	Stable Rural	IA
19111	Lee County	Rural	Rural	Stable Rural	IA
19113	Linn County	Urban	Urban	Stable Urban	IA
19115	Louisa County	Rural	Rural	Stable Rural	IA
19117	Lucas County	Rural	Rural	Stable Rural	IA
19119	Lyon County	Rural	Rural	Stable Rural	IA
19121	Madison County	Urban	Urban	Stable Urban	IA
19123	Mahaska County	Rural	Rural	Stable Rural	IA
19125	Marion County	Rural	Rural	Stable Rural	IA
19127	Marshall County	Rural	Rural	Stable Rural	IA
19129	Mills County	Urban	Urban	Stable Urban	IA
19131	Mitchell County	Rural	Rural	Stable Rural	IA
19133	Monona County	Rural	Rural	Stable Rural	IA
19135	Monroe County	Rural	Rural	Stable Rural	IA
19137	Montgomery County	Rural	Rural	Stable Rural	IA
19139	Muscatine County	Rural	Rural	Stable Rural	IA
19141	O'Brien County	Rural	Rural	Stable Rural	IA
19143	Osceola County	Rural	Rural	Stable Rural	IA
19145	Page County	Rural	Rural	Stable Rural	IA
19147	Palo Alto County	Rural	Rural	Stable Rural	IA
19149	Plymouth County	Urban	Rural	Urban to Rural (Deurbanizing)	IA
19151	Pocahontas County	Rural	Rural	Stable Rural	IA
19153	Polk County	Urban	Urban	Stable Urban	IA
19155	Pottawattamie County	Urban	Urban	Stable Urban	IA
19157	Poweshiek County	Rural	Rural	Stable Rural	IA
19159	Ringgold County	Rural	Rural	Stable Rural	IA
19161	Sac County	Rural	Rural	Stable Rural	IA
19163	Scott County	Urban	Urban	Stable Urban	IA
19165	Shelby County	Rural	Rural	Stable Rural	IA
19167	Sioux County	Rural	Rural	Stable Rural	IA
19169	Story County	Urban	Urban	Stable Urban	IA
19171	Tama County	Rural	Rural	Stable Rural	IA
19173	Taylor County	Rural	Rural	Stable Rural	IA
19175	Union County	Rural	Rural	Stable Rural	IA
19177	Van Buren County	Rural	Rural	Stable Rural	IA
19179	Wapello County	Rural	Rural	Stable Rural	IA
19181	Warren County	Urban	Urban	Stable Urban	IA
19183	Washington County	Urban	Urban	Stable Urban	IA
19185	Wayne County	Rural	Rural	Stable Rural	IA
19187	Webster County	Rural	Rural	Stable Rural	IA
19189	Winnebago County	Rural	Rural	Stable Rural	IA
19191	Winneshiek County	Rural	Rural	Stable Rural	IA
19193	Woodbury County	Urban	Urban	Stable Urban	IA
19195	Worth County	Rural	Rural	Stable Rural	IA
19197	Wright County	Rural	Rural	Stable Rural	IA
20001	Allen County	Rural	Rural	Stable Rural	KS
20003	Anderson County	Rural	Rural	Stable Rural	KS
20005	Atchison County	Rural	Rural	Stable Rural	KS
20007	Barber County	Rural	Rural	Stable Rural	KS
20009	Barton County	Rural	Rural	Stable Rural	KS
20011	Bourbon County	Rural	Rural	Stable Rural	KS
20013	Brown County	Rural	Rural	Stable Rural	KS
20015	Butler County	Urban	Urban	Stable Urban	KS
20017	Chase County	Rural	Rural	Stable Rural	KS
20019	Chautauqua County	Rural	Rural	Stable Rural	KS
20021	Cherokee County	Rural	Urban	Rural to Urban (Transitioning)	KS
20023	Cheyenne County	Rural	Rural	Stable Rural	KS
20025	Clark County	Rural	Rural	Stable Rural	KS
20027	Clay County	Rural	Rural	Stable Rural	KS
20029	Cloud County	Rural	Rural	Stable Rural	KS
20031	Coffey County	Rural	Rural	Stable Rural	KS
20033	Comanche County	Rural	Rural	Stable Rural	KS
20035	Cowley County	Rural	Rural	Stable Rural	KS
20037	Crawford County	Rural	Rural	Stable Rural	KS
20039	Decatur County	Rural	Rural	Stable Rural	KS
20041	Dickinson County	Rural	Rural	Stable Rural	KS
20043	Doniphan County	Urban	Urban	Stable Urban	KS
20045	Douglas County	Urban	Urban	Stable Urban	KS
20047	Edwards County	Rural	Rural	Stable Rural	KS
20049	Elk County	Rural	Rural	Stable Rural	KS
20051	Ellis County	Rural	Rural	Stable Rural	KS
20053	Ellsworth County	Rural	Rural	Stable Rural	KS
20055	Finney County	Rural	Rural	Stable Rural	KS
20057	Ford County	Rural	Rural	Stable Rural	KS
20059	Franklin County	Rural	Rural	Stable Rural	KS
20061	Geary County	Rural	Urban	Rural to Urban (Transitioning)	KS
20063	Gove County	Rural	Rural	Stable Rural	KS
20065	Graham County	Rural	Rural	Stable Rural	KS
20067	Grant County	Rural	Rural	Stable Rural	KS
20069	Gray County	Rural	Rural	Stable Rural	KS
20071	Greeley County	Rural	Rural	Stable Rural	KS
20073	Greenwood County	Rural	Rural	Stable Rural	KS
20075	Hamilton County	Rural	Rural	Stable Rural	KS
20077	Harper County	Rural	Rural	Stable Rural	KS
20079	Harvey County	Urban	Urban	Stable Urban	KS
20081	Haskell County	Rural	Rural	Stable Rural	KS
20083	Hodgeman County	Rural	Rural	Stable Rural	KS
20085	Jackson County	Urban	Urban	Stable Urban	KS
20087	Jefferson County	Urban	Urban	Stable Urban	KS
20089	Jewell County	Rural	Rural	Stable Rural	KS
20091	Johnson County	Urban	Urban	Stable Urban	KS
20093	Kearny County	Rural	Rural	Stable Rural	KS
20095	Kingman County	Urban	Rural	Urban to Rural (Deurbanizing)	KS
20097	Kiowa County	Rural	Rural	Stable Rural	KS
20099	Labette County	Rural	Rural	Stable Rural	KS
20101	Lane County	Rural	Rural	Stable Rural	KS
20103	Leavenworth County	Urban	Urban	Stable Urban	KS
20105	Lincoln County	Rural	Rural	Stable Rural	KS
20107	Linn County	Urban	Urban	Stable Urban	KS
20109	Logan County	Rural	Rural	Stable Rural	KS
20111	Lyon County	Rural	Rural	Stable Rural	KS
20113	McPherson County	Rural	Rural	Stable Rural	KS
20115	Marion County	Rural	Rural	Stable Rural	KS
20117	Marshall County	Rural	Rural	Stable Rural	KS
20119	Meade County	Rural	Rural	Stable Rural	KS
20121	Miami County	Urban	Urban	Stable Urban	KS
20123	Mitchell County	Rural	Rural	Stable Rural	KS
20125	Montgomery County	Rural	Rural	Stable Rural	KS
20127	Morris County	Rural	Rural	Stable Rural	KS
20129	Morton County	Rural	Rural	Stable Rural	KS
20131	Nemaha County	Rural	Rural	Stable Rural	KS
20133	Neosho County	Rural	Rural	Stable Rural	KS
20135	Ness County	Rural	Rural	Stable Rural	KS
20137	Norton County	Rural	Rural	Stable Rural	KS
20139	Osage County	Urban	Urban	Stable Urban	KS
20141	Osborne County	Rural	Rural	Stable Rural	KS
20143	Ottawa County	Rural	Rural	Stable Rural	KS
20145	Pawnee County	Rural	Rural	Stable Rural	KS
20147	Phillips County	Rural	Rural	Stable Rural	KS
20149	Pottawatomie County	Urban	Urban	Stable Urban	KS
20151	Pratt County	Rural	Rural	Stable Rural	KS
20153	Rawlins County	Rural	Rural	Stable Rural	KS
20155	Reno County	Rural	Rural	Stable Rural	KS
20157	Republic County	Rural	Rural	Stable Rural	KS
20159	Rice County	Rural	Rural	Stable Rural	KS
20161	Riley County	Urban	Urban	Stable Urban	KS
20163	Rooks County	Rural	Rural	Stable Rural	KS
20165	Rush County	Rural	Rural	Stable Rural	KS
20167	Russell County	Rural	Rural	Stable Rural	KS
20169	Saline County	Rural	Rural	Stable Rural	KS
20171	Scott County	Rural	Rural	Stable Rural	KS
20173	Sedgwick County	Urban	Urban	Stable Urban	KS
20175	Seward County	Rural	Rural	Stable Rural	KS
20177	Shawnee County	Urban	Urban	Stable Urban	KS
20179	Sheridan County	Rural	Rural	Stable Rural	KS
20181	Sherman County	Rural	Rural	Stable Rural	KS
20183	Smith County	Rural	Rural	Stable Rural	KS
20185	Stafford County	Rural	Rural	Stable Rural	KS
20187	Stanton County	Rural	Rural	Stable Rural	KS
20189	Stevens County	Rural	Rural	Stable Rural	KS
20191	Sumner County	Urban	Urban	Stable Urban	KS
20193	Thomas County	Rural	Rural	Stable Rural	KS
20195	Trego County	Rural	Rural	Stable Rural	KS
20197	Wabaunsee County	Urban	Urban	Stable Urban	KS
20199	Wallace County	Rural	Rural	Stable Rural	KS
20201	Washington County	Rural	Rural	Stable Rural	KS
20203	Wichita County	Rural	Rural	Stable Rural	KS
20205	Wilson County	Rural	Rural	Stable Rural	KS
20207	Woodson County	Rural	Rural	Stable Rural	KS
20209	Wyandotte County	Urban	Urban	Stable Urban	KS
21001	Adair County	Rural	Rural	Stable Rural	KY
21003	Allen County	Urban	Urban	Stable Urban	KY
21005	Anderson County	Rural	Rural	Stable Rural	KY
21007	Ballard County	Rural	Urban	Rural to Urban (Transitioning)	KY
21009	Barren County	Rural	Rural	Stable Rural	KY
21011	Bath County	Rural	Rural	Stable Rural	KY
21013	Bell County	Rural	Rural	Stable Rural	KY
21015	Boone County	Urban	Urban	Stable Urban	KY
21017	Bourbon County	Urban	Urban	Stable Urban	KY
21019	Boyd County	Urban	Urban	Stable Urban	KY
21021	Boyle County	Rural	Rural	Stable Rural	KY
21023	Bracken County	Urban	Urban	Stable Urban	KY
21025	Breathitt County	Rural	Rural	Stable Rural	KY
21027	Breckinridge County	Rural	Rural	Stable Rural	KY
21029	Bullitt County	Urban	Urban	Stable Urban	KY
21031	Butler County	Urban	Urban	Stable Urban	KY
21033	Caldwell County	Rural	Rural	Stable Rural	KY
21035	Calloway County	Rural	Rural	Stable Rural	KY
21037	Campbell County	Urban	Urban	Stable Urban	KY
21039	Carlisle County	Rural	Urban	Rural to Urban (Transitioning)	KY
21041	Carroll County	Rural	Rural	Stable Rural	KY
21043	Carter County	Rural	Urban	Rural to Urban (Transitioning)	KY
21045	Casey County	Rural	Rural	Stable Rural	KY
21047	Christian County	Urban	Urban	Stable Urban	KY
21049	Clark County	Urban	Urban	Stable Urban	KY
21051	Clay County	Rural	Rural	Stable Rural	KY
21053	Clinton County	Rural	Rural	Stable Rural	KY
21055	Crittenden County	Rural	Rural	Stable Rural	KY
21057	Cumberland County	Rural	Rural	Stable Rural	KY
21059	Daviess County	Urban	Urban	Stable Urban	KY
21061	Edmonson County	Urban	Urban	Stable Urban	KY
21063	Elliott County	Rural	Rural	Stable Rural	KY
21065	Estill County	Rural	Rural	Stable Rural	KY
21067	Fayette County	Urban	Urban	Stable Urban	KY
21069	Fleming County	Rural	Rural	Stable Rural	KY
21071	Floyd County	Rural	Rural	Stable Rural	KY
21073	Franklin County	Rural	Rural	Stable Rural	KY
21075	Fulton County	Rural	Rural	Stable Rural	KY
21077	Gallatin County	Urban	Urban	Stable Urban	KY
21079	Garrard County	Rural	Rural	Stable Rural	KY
21081	Grant County	Urban	Urban	Stable Urban	KY
21083	Graves County	Rural	Rural	Stable Rural	KY
21085	Grayson County	Rural	Rural	Stable Rural	KY
21087	Green County	Rural	Rural	Stable Rural	KY
21089	Greenup County	Urban	Urban	Stable Urban	KY
21091	Hancock County	Urban	Rural	Urban to Rural (Deurbanizing)	KY
21093	Hardin County	Urban	Urban	Stable Urban	KY
21095	Harlan County	Rural	Rural	Stable Rural	KY
21097	Harrison County	Rural	Rural	Stable Rural	KY
21099	Hart County	Rural	Rural	Stable Rural	KY
21101	Henderson County	Urban	Rural	Urban to Rural (Deurbanizing)	KY
21103	Henry County	Urban	Urban	Stable Urban	KY
21105	Hickman County	Rural	Rural	Stable Rural	KY
21107	Hopkins County	Rural	Rural	Stable Rural	KY
21109	Jackson County	Rural	Rural	Stable Rural	KY
21111	Jefferson County	Urban	Urban	Stable Urban	KY
21113	Jessamine County	Urban	Urban	Stable Urban	KY
21115	Johnson County	Rural	Rural	Stable Rural	KY
21117	Kenton County	Urban	Urban	Stable Urban	KY
21119	Knott County	Rural	Rural	Stable Rural	KY
21121	Knox County	Rural	Rural	Stable Rural	KY
21123	Larue County	Urban	Urban	Stable Urban	KY
21125	Laurel County	Rural	Rural	Stable Rural	KY
21127	Lawrence County	Rural	Urban	Rural to Urban (Transitioning)	KY
21129	Lee County	Rural	Rural	Stable Rural	KY
21131	Leslie County	Rural	Rural	Stable Rural	KY
21133	Letcher County	Rural	Rural	Stable Rural	KY
21135	Lewis County	Rural	Rural	Stable Rural	KY
21137	Lincoln County	Rural	Rural	Stable Rural	KY
21139	Livingston County	Rural	Urban	Rural to Urban (Transitioning)	KY
21141	Logan County	Rural	Rural	Stable Rural	KY
21143	Lyon County	Rural	Rural	Stable Rural	KY
21145	McCracken County	Rural	Urban	Rural to Urban (Transitioning)	KY
21147	McCreary County	Rural	Rural	Stable Rural	KY
21149	McLean County	Urban	Urban	Stable Urban	KY
21151	Madison County	Rural	Rural	Stable Rural	KY
21153	Magoffin County	Rural	Rural	Stable Rural	KY
21155	Marion County	Rural	Rural	Stable Rural	KY
21157	Marshall County	Rural	Rural	Stable Rural	KY
21159	Martin County	Rural	Rural	Stable Rural	KY
21161	Mason County	Rural	Rural	Stable Rural	KY
21163	Meade County	Urban	Urban	Stable Urban	KY
21165	Menifee County	Rural	Rural	Stable Rural	KY
21167	Mercer County	Rural	Rural	Stable Rural	KY
21169	Metcalfe County	Rural	Rural	Stable Rural	KY
21171	Monroe County	Rural	Rural	Stable Rural	KY
21173	Montgomery County	Rural	Rural	Stable Rural	KY
21175	Morgan County	Rural	Rural	Stable Rural	KY
21177	Muhlenberg County	Rural	Rural	Stable Rural	KY
21179	Nelson County	Rural	Urban	Rural to Urban (Transitioning)	KY
21181	Nicholas County	Rural	Rural	Stable Rural	KY
21183	Ohio County	Rural	Rural	Stable Rural	KY
21185	Oldham County	Urban	Urban	Stable Urban	KY
21187	Owen County	Rural	Rural	Stable Rural	KY
21189	Owsley County	Rural	Rural	Stable Rural	KY
21191	Pendleton County	Urban	Urban	Stable Urban	KY
21193	Perry County	Rural	Rural	Stable Rural	KY
21195	Pike County	Rural	Rural	Stable Rural	KY
21197	Powell County	Rural	Rural	Stable Rural	KY
21199	Pulaski County	Rural	Rural	Stable Rural	KY
21201	Robertson County	Rural	Rural	Stable Rural	KY
21203	Rockcastle County	Rural	Rural	Stable Rural	KY
21205	Rowan County	Rural	Rural	Stable Rural	KY
21207	Russell County	Rural	Rural	Stable Rural	KY
21209	Scott County	Urban	Urban	Stable Urban	KY
21211	Shelby County	Urban	Urban	Stable Urban	KY
21213	Simpson County	Rural	Rural	Stable Rural	KY
21215	Spencer County	Urban	Urban	Stable Urban	KY
21217	Taylor County	Rural	Rural	Stable Rural	KY
21219	Todd County	Rural	Rural	Stable Rural	KY
21221	Trigg County	Urban	Urban	Stable Urban	KY
21223	Trimble County	Urban	Rural	Urban to Rural (Deurbanizing)	KY
21225	Union County	Rural	Rural	Stable Rural	KY
21227	Warren County	Urban	Urban	Stable Urban	KY
21229	Washington County	Rural	Rural	Stable Rural	KY
21231	Wayne County	Rural	Rural	Stable Rural	KY
21233	Webster County	Rural	Rural	Stable Rural	KY
21235	Whitley County	Rural	Rural	Stable Rural	KY
21237	Wolfe County	Rural	Rural	Stable Rural	KY
21239	Woodford County	Urban	Urban	Stable Urban	KY
22001	Acadia Parish	Urban	Urban	Stable Urban	LA
22003	Allen Parish	Rural	Rural	Stable Rural	LA
22005	Ascension Parish	Urban	Urban	Stable Urban	LA
22007	Assumption Parish	Rural	Urban	Rural to Urban (Transitioning)	LA
22009	Avoyelles Parish	Rural	Rural	Stable Rural	LA
22011	Beauregard Parish	Rural	Rural	Stable Rural	LA
22013	Bienville Parish	Rural	Rural	Stable Rural	LA
22015	Bossier Parish	Urban	Urban	Stable Urban	LA
22017	Caddo Parish	Urban	Urban	Stable Urban	LA
22019	Calcasieu Parish	Urban	Urban	Stable Urban	LA
22021	Caldwell Parish	Rural	Rural	Stable Rural	LA
22023	Cameron Parish	Urban	Urban	Stable Urban	LA
22025	Catahoula Parish	Rural	Rural	Stable Rural	LA
22027	Claiborne Parish	Rural	Rural	Stable Rural	LA
22029	Concordia Parish	Rural	Rural	Stable Rural	LA
22031	De Soto Parish	Urban	Urban	Stable Urban	LA
22033	East Baton Rouge Parish	Urban	Urban	Stable Urban	LA
22035	East Carroll Parish	Rural	Rural	Stable Rural	LA
22037	East Feliciana Parish	Urban	Urban	Stable Urban	LA
22039	Evangeline Parish	Rural	Rural	Stable Rural	LA
22041	Franklin Parish	Rural	Rural	Stable Rural	LA
22043	Grant Parish	Urban	Urban	Stable Urban	LA
22045	Iberia Parish	Urban	Rural	Urban to Rural (Deurbanizing)	LA
22047	Iberville Parish	Urban	Urban	Stable Urban	LA
22049	Jackson Parish	Rural	Rural	Stable Rural	LA
22051	Jefferson Parish	Urban	Urban	Stable Urban	LA
22053	Jefferson Davis Parish	Rural	Urban	Rural to Urban (Transitioning)	LA
22055	Lafayette Parish	Urban	Urban	Stable Urban	LA
22057	Lafourche Parish	Urban	Urban	Stable Urban	LA
22059	La Salle Parish	Rural	Rural	Stable Rural	LA
22061	Lincoln Parish	Rural	Rural	Stable Rural	LA
22063	Livingston Parish	Urban	Urban	Stable Urban	LA
22065	Madison Parish	Rural	Rural	Stable Rural	LA
22067	Morehouse Parish	Rural	Urban	Rural to Urban (Transitioning)	LA
22069	Natchitoches Parish	Rural	Rural	Stable Rural	LA
22071	Orleans Parish	Urban	Urban	Stable Urban	LA
22073	Ouachita Parish	Urban	Urban	Stable Urban	LA
22075	Plaquemines Parish	Urban	Urban	Stable Urban	LA
22077	Pointe Coupee Parish	Urban	Urban	Stable Urban	LA
22079	Rapides Parish	Urban	Urban	Stable Urban	LA
22081	Red River Parish	Rural	Rural	Stable Rural	LA
22083	Richland Parish	Rural	Urban	Rural to Urban (Transitioning)	LA
22085	Sabine Parish	Rural	Rural	Stable Rural	LA
22087	St. Bernard Parish	Urban	Urban	Stable Urban	LA
22089	St. Charles Parish	Urban	Urban	Stable Urban	LA
22091	St. Helena Parish	Urban	Urban	Stable Urban	LA
22093	St. James Parish	Urban	Urban	Stable Urban	LA
22095	St. John the Baptist Parish	Urban	Urban	Stable Urban	LA
22097	St. Landry Parish	Rural	Rural	Stable Rural	LA
22099	St. Martin Parish	Urban	Urban	Stable Urban	LA
22101	St. Mary Parish	Rural	Rural	Stable Rural	LA
22103	St. Tammany Parish	Urban	Urban	Stable Urban	LA
22105	Tangipahoa Parish	Urban	Urban	Stable Urban	LA
22107	Tensas Parish	Rural	Rural	Stable Rural	LA
22109	Terrebonne Parish	Urban	Urban	Stable Urban	LA
22111	Union Parish	Urban	Urban	Stable Urban	LA
22113	Vermilion Parish	Urban	Urban	Stable Urban	LA
22115	Vernon Parish	Rural	Rural	Stable Rural	LA
22117	Washington Parish	Rural	Rural	Stable Rural	LA
22119	Webster Parish	Urban	Rural	Urban to Rural (Deurbanizing)	LA
22121	West Baton Rouge Parish	Urban	Urban	Stable Urban	LA
22123	West Carroll Parish	Rural	Rural	Stable Rural	LA
22125	West Feliciana Parish	Urban	Urban	Stable Urban	LA
22127	Winn Parish	Rural	Rural	Stable Rural	LA
23001	Androscoggin County	Urban	Urban	Stable Urban	ME
23003	Aroostook County	Rural	Rural	Stable Rural	ME
23005	Cumberland County	Urban	Urban	Stable Urban	ME
23007	Franklin County	Rural	Rural	Stable Rural	ME
23009	Hancock County	Rural	Rural	Stable Rural	ME
23011	Kennebec County	Rural	Rural	Stable Rural	ME
23013	Knox County	Rural	Rural	Stable Rural	ME
23015	Lincoln County	Rural	Rural	Stable Rural	ME
23017	Oxford County	Rural	Rural	Stable Rural	ME
23019	Penobscot County	Urban	Urban	Stable Urban	ME
23021	Piscataquis County	Rural	Rural	Stable Rural	ME
23023	Sagadahoc County	Urban	Urban	Stable Urban	ME
23025	Somerset County	Rural	Rural	Stable Rural	ME
23027	Waldo County	Rural	Rural	Stable Rural	ME
23029	Washington County	Rural	Rural	Stable Rural	ME
23031	York County	Urban	Urban	Stable Urban	ME
24001	Allegany County	Urban	Rural	Urban to Rural (Deurbanizing)	MD
24003	Anne Arundel County	Urban	Urban	Stable Urban	MD
24005	Baltimore County	Urban	Urban	Stable Urban	MD
24009	Calvert County	Urban	Urban	Stable Urban	MD
24011	Caroline County	Rural	Rural	Stable Rural	MD
24013	Carroll County	Urban	Urban	Stable Urban	MD
24015	Cecil County	Urban	Urban	Stable Urban	MD
24017	Charles County	Urban	Urban	Stable Urban	MD
24019	Dorchester County	Rural	Rural	Stable Rural	MD
24021	Frederick County	Urban	Urban	Stable Urban	MD
24023	Garrett County	Rural	Rural	Stable Rural	MD
24025	Harford County	Urban	Urban	Stable Urban	MD
24027	Howard County	Urban	Urban	Stable Urban	MD
24029	Kent County	Rural	Rural	Stable Rural	MD
24031	Montgomery County	Urban	Urban	Stable Urban	MD
24033	Prince George's County	Urban	Urban	Stable Urban	MD
24035	Queen Anne's County	Urban	Urban	Stable Urban	MD
24037	St. Mary's County	Urban	Urban	Stable Urban	MD
24039	Somerset County	Urban	Urban	Stable Urban	MD
24041	Talbot County	Rural	Rural	Stable Rural	MD
24043	Washington County	Urban	Urban	Stable Urban	MD
24045	Wicomico County	Urban	Urban	Stable Urban	MD
24047	Worcester County	Urban	Rural	Urban to Rural (Deurbanizing)	MD
24510	Baltimore city	Urban	Urban	Stable Urban	MD
25001	Barnstable County	Urban	Urban	Stable Urban	MA
25003	Berkshire County	Urban	Urban	Stable Urban	MA
25005	Bristol County	Urban	Urban	Stable Urban	MA
25007	Dukes County	Rural	Rural	Stable Rural	MA
25009	Essex County	Urban	Urban	Stable Urban	MA
25011	Franklin County	Rural	Rural	Stable Rural	MA
25013	Hampden County	Urban	Urban	Stable Urban	MA
25015	Hampshire County	Urban	Urban	Stable Urban	MA
25017	Middlesex County	Urban	Urban	Stable Urban	MA
25019	Nantucket County	Rural	Rural	Stable Rural	MA
25021	Norfolk County	Urban	Urban	Stable Urban	MA
25023	Plymouth County	Urban	Urban	Stable Urban	MA
25025	Suffolk County	Urban	Urban	Stable Urban	MA
25027	Worcester County	Urban	Urban	Stable Urban	MA
26001	Alcona County	Rural	Rural	Stable Rural	MI
26003	Alger County	Rural	Rural	Stable Rural	MI
26005	Allegan County	Rural	Rural	Stable Rural	MI
26007	Alpena County	Rural	Rural	Stable Rural	MI
26009	Antrim County	Rural	Rural	Stable Rural	MI
26011	Arenac County	Rural	Rural	Stable Rural	MI
26013	Baraga County	Rural	Rural	Stable Rural	MI
26015	Barry County	Urban	Urban	Stable Urban	MI
26017	Bay County	Urban	Urban	Stable Urban	MI
26019	Benzie County	Rural	Urban	Rural to Urban (Transitioning)	MI
26021	Berrien County	Urban	Urban	Stable Urban	MI
26023	Branch County	Rural	Rural	Stable Rural	MI
26025	Calhoun County	Urban	Urban	Stable Urban	MI
26027	Cass County	Urban	Urban	Stable Urban	MI
26029	Charlevoix County	Rural	Rural	Stable Rural	MI
26031	Cheboygan County	Rural	Rural	Stable Rural	MI
26033	Chippewa County	Rural	Rural	Stable Rural	MI
26035	Clare County	Rural	Rural	Stable Rural	MI
26037	Clinton County	Urban	Urban	Stable Urban	MI
26039	Crawford County	Rural	Rural	Stable Rural	MI
26041	Delta County	Rural	Rural	Stable Rural	MI
26043	Dickinson County	Rural	Rural	Stable Rural	MI
26045	Eaton County	Urban	Urban	Stable Urban	MI
26047	Emmet County	Rural	Rural	Stable Rural	MI
26049	Genesee County	Urban	Urban	Stable Urban	MI
26051	Gladwin County	Rural	Rural	Stable Rural	MI
26053	Gogebic County	Rural	Rural	Stable Rural	MI
26055	Grand Traverse County	Rural	Urban	Rural to Urban (Transitioning)	MI
26057	Gratiot County	Rural	Rural	Stable Rural	MI
26059	Hillsdale County	Rural	Rural	Stable Rural	MI
26061	Houghton County	Rural	Rural	Stable Rural	MI
26063	Huron County	Rural	Rural	Stable Rural	MI
26065	Ingham County	Urban	Urban	Stable Urban	MI
26067	Ionia County	Rural	Urban	Rural to Urban (Transitioning)	MI
26069	Iosco County	Rural	Rural	Stable Rural	MI
26071	Iron County	Rural	Rural	Stable Rural	MI
26073	Isabella County	Rural	Rural	Stable Rural	MI
26075	Jackson County	Urban	Urban	Stable Urban	MI
26077	Kalamazoo County	Urban	Urban	Stable Urban	MI
26079	Kalkaska County	Rural	Urban	Rural to Urban (Transitioning)	MI
26081	Kent County	Urban	Urban	Stable Urban	MI
26083	Keweenaw County	Rural	Rural	Stable Rural	MI
26085	Lake County	Rural	Rural	Stable Rural	MI
26087	Lapeer County	Urban	Urban	Stable Urban	MI
26089	Leelanau County	Rural	Urban	Rural to Urban (Transitioning)	MI
26091	Lenawee County	Rural	Rural	Stable Rural	MI
26093	Livingston County	Urban	Urban	Stable Urban	MI
26095	Luce County	Rural	Rural	Stable Rural	MI
26097	Mackinac County	Rural	Rural	Stable Rural	MI
26099	Macomb County	Urban	Urban	Stable Urban	MI
26101	Manistee County	Rural	Rural	Stable Rural	MI
26103	Marquette County	Rural	Rural	Stable Rural	MI
26105	Mason County	Rural	Rural	Stable Rural	MI
26107	Mecosta County	Rural	Rural	Stable Rural	MI
26109	Menominee County	Rural	Rural	Stable Rural	MI
26111	Midland County	Urban	Urban	Stable Urban	MI
26113	Missaukee County	Rural	Rural	Stable Rural	MI
26115	Monroe County	Urban	Urban	Stable Urban	MI
26117	Montcalm County	Urban	Urban	Stable Urban	MI
26119	Montmorency County	Rural	Rural	Stable Rural	MI
26121	Muskegon County	Urban	Urban	Stable Urban	MI
26123	Newaygo County	Rural	Rural	Stable Rural	MI
26125	Oakland County	Urban	Urban	Stable Urban	MI
26127	Oceana County	Rural	Rural	Stable Rural	MI
26129	Ogemaw County	Rural	Rural	Stable Rural	MI
26131	Ontonagon County	Rural	Rural	Stable Rural	MI
26133	Osceola County	Rural	Rural	Stable Rural	MI
26135	Oscoda County	Rural	Rural	Stable Rural	MI
26137	Otsego County	Rural	Rural	Stable Rural	MI
26139	Ottawa County	Urban	Urban	Stable Urban	MI
26141	Presque Isle County	Rural	Rural	Stable Rural	MI
26143	Roscommon County	Rural	Rural	Stable Rural	MI
26145	Saginaw County	Urban	Urban	Stable Urban	MI
26147	St. Clair County	Urban	Urban	Stable Urban	MI
26149	St. Joseph County	Rural	Rural	Stable Rural	MI
26151	Sanilac County	Rural	Rural	Stable Rural	MI
26153	Schoolcraft County	Rural	Rural	Stable Rural	MI
26155	Shiawassee County	Rural	Rural	Stable Rural	MI
26157	Tuscola County	Rural	Rural	Stable Rural	MI
26159	Van Buren County	Urban	Rural	Urban to Rural (Deurbanizing)	MI
26161	Washtenaw County	Urban	Urban	Stable Urban	MI
26163	Wayne County	Urban	Urban	Stable Urban	MI
26165	Wexford County	Rural	Rural	Stable Rural	MI
27001	Aitkin County	Rural	Rural	Stable Rural	MN
27003	Anoka County	Urban	Urban	Stable Urban	MN
27005	Becker County	Rural	Rural	Stable Rural	MN
27007	Beltrami County	Rural	Rural	Stable Rural	MN
27009	Benton County	Urban	Urban	Stable Urban	MN
27011	Big Stone County	Rural	Rural	Stable Rural	MN
27013	Blue Earth County	Urban	Urban	Stable Urban	MN
27015	Brown County	Rural	Rural	Stable Rural	MN
27017	Carlton County	Urban	Urban	Stable Urban	MN
27019	Carver County	Urban	Urban	Stable Urban	MN
27021	Cass County	Rural	Rural	Stable Rural	MN
27023	Chippewa County	Rural	Rural	Stable Rural	MN
27025	Chisago County	Urban	Urban	Stable Urban	MN
27027	Clay County	Urban	Urban	Stable Urban	MN
27029	Clearwater County	Rural	Rural	Stable Rural	MN
27031	Cook County	Rural	Rural	Stable Rural	MN
27033	Cottonwood County	Rural	Rural	Stable Rural	MN
27035	Crow Wing County	Rural	Rural	Stable Rural	MN
27037	Dakota County	Urban	Urban	Stable Urban	MN
27039	Dodge County	Urban	Urban	Stable Urban	MN
27041	Douglas County	Rural	Rural	Stable Rural	MN
27043	Faribault County	Rural	Rural	Stable Rural	MN
27045	Fillmore County	Urban	Urban	Stable Urban	MN
27047	Freeborn County	Rural	Rural	Stable Rural	MN
27049	Goodhue County	Rural	Rural	Stable Rural	MN
27051	Grant County	Rural	Rural	Stable Rural	MN
27053	Hennepin County	Urban	Urban	Stable Urban	MN
27055	Houston County	Urban	Urban	Stable Urban	MN
27057	Hubbard County	Rural	Rural	Stable Rural	MN
27059	Isanti County	Urban	Urban	Stable Urban	MN
27061	Itasca County	Rural	Rural	Stable Rural	MN
27063	Jackson County	Rural	Rural	Stable Rural	MN
27065	Kanabec County	Rural	Rural	Stable Rural	MN
27067	Kandiyohi County	Rural	Rural	Stable Rural	MN
27069	Kittson County	Rural	Rural	Stable Rural	MN
27071	Koochiching County	Rural	Rural	Stable Rural	MN
27073	Lac qui Parle County	Rural	Rural	Stable Rural	MN
27075	Lake County	Rural	Rural	Stable Rural	MN
27077	Lake of the Woods County	Rural	Rural	Stable Rural	MN
27079	Le Sueur County	Urban	Urban	Stable Urban	MN
27081	Lincoln County	Rural	Rural	Stable Rural	MN
27083	Lyon County	Rural	Rural	Stable Rural	MN
27085	McLeod County	Rural	Rural	Stable Rural	MN
27087	Mahnomen County	Rural	Rural	Stable Rural	MN
27089	Marshall County	Rural	Rural	Stable Rural	MN
27091	Martin County	Rural	Rural	Stable Rural	MN
27093	Meeker County	Rural	Rural	Stable Rural	MN
27095	Mille Lacs County	Urban	Urban	Stable Urban	MN
27097	Morrison County	Rural	Rural	Stable Rural	MN
27099	Mower County	Rural	Rural	Stable Rural	MN
27101	Murray County	Rural	Rural	Stable Rural	MN
27103	Nicollet County	Urban	Urban	Stable Urban	MN
27105	Nobles County	Rural	Rural	Stable Rural	MN
27107	Norman County	Rural	Rural	Stable Rural	MN
27109	Olmsted County	Urban	Urban	Stable Urban	MN
27111	Otter Tail County	Rural	Rural	Stable Rural	MN
27113	Pennington County	Rural	Rural	Stable Rural	MN
27115	Pine County	Rural	Rural	Stable Rural	MN
27117	Pipestone County	Rural	Rural	Stable Rural	MN
27119	Polk County	Urban	Urban	Stable Urban	MN
27121	Pope County	Rural	Rural	Stable Rural	MN
27123	Ramsey County	Urban	Urban	Stable Urban	MN
27125	Red Lake County	Rural	Rural	Stable Rural	MN
27127	Redwood County	Rural	Rural	Stable Rural	MN
27129	Renville County	Rural	Rural	Stable Rural	MN
27131	Rice County	Rural	Rural	Stable Rural	MN
27133	Rock County	Rural	Urban	Rural to Urban (Transitioning)	MN
27135	Roseau County	Rural	Rural	Stable Rural	MN
27137	St. Louis County	Urban	Urban	Stable Urban	MN
27139	Scott County	Urban	Urban	Stable Urban	MN
27141	Sherburne County	Urban	Urban	Stable Urban	MN
27143	Sibley County	Urban	Rural	Urban to Rural (Deurbanizing)	MN
27145	Stearns County	Urban	Urban	Stable Urban	MN
27147	Steele County	Rural	Rural	Stable Rural	MN
27149	Stevens County	Rural	Rural	Stable Rural	MN
27151	Swift County	Rural	Rural	Stable Rural	MN
27153	Todd County	Rural	Rural	Stable Rural	MN
27155	Traverse County	Rural	Rural	Stable Rural	MN
27157	Wabasha County	Urban	Urban	Stable Urban	MN
27159	Wadena County	Rural	Rural	Stable Rural	MN
27161	Waseca County	Rural	Rural	Stable Rural	MN
27163	Washington County	Urban	Urban	Stable Urban	MN
27165	Watonwan County	Rural	Rural	Stable Rural	MN
27167	Wilkin County	Rural	Rural	Stable Rural	MN
27169	Winona County	Rural	Rural	Stable Rural	MN
27171	Wright County	Urban	Urban	Stable Urban	MN
27173	Yellow Medicine County	Rural	Rural	Stable Rural	MN
28001	Adams County	Rural	Rural	Stable Rural	MS
28003	Alcorn County	Rural	Rural	Stable Rural	MS
28005	Amite County	Rural	Rural	Stable Rural	MS
28007	Attala County	Rural	Rural	Stable Rural	MS
28009	Benton County	Urban	Urban	Stable Urban	MS
28011	Bolivar County	Rural	Rural	Stable Rural	MS
28013	Calhoun County	Rural	Rural	Stable Rural	MS
28015	Carroll County	Rural	Rural	Stable Rural	MS
28017	Chickasaw County	Rural	Rural	Stable Rural	MS
28019	Choctaw County	Rural	Rural	Stable Rural	MS
28021	Claiborne County	Rural	Rural	Stable Rural	MS
28023	Clarke County	Rural	Rural	Stable Rural	MS
28025	Clay County	Rural	Rural	Stable Rural	MS
28027	Coahoma County	Rural	Rural	Stable Rural	MS
28029	Copiah County	Urban	Urban	Stable Urban	MS
28031	Covington County	Rural	Rural	Stable Rural	MS
28033	DeSoto County	Urban	Urban	Stable Urban	MS
28035	Forrest County	Urban	Urban	Stable Urban	MS
28037	Franklin County	Rural	Rural	Stable Rural	MS
28039	George County	Rural	Rural	Stable Rural	MS
28041	Greene County	Rural	Rural	Stable Rural	MS
28043	Grenada County	Rural	Rural	Stable Rural	MS
28045	Hancock County	Urban	Urban	Stable Urban	MS
28047	Harrison County	Urban	Urban	Stable Urban	MS
28049	Hinds County	Urban	Urban	Stable Urban	MS
28051	Holmes County	Rural	Urban	Rural to Urban (Transitioning)	MS
28053	Humphreys County	Rural	Rural	Stable Rural	MS
28055	Issaquena County	Rural	Rural	Stable Rural	MS
28057	Itawamba County	Rural	Rural	Stable Rural	MS
28059	Jackson County	Urban	Urban	Stable Urban	MS
28061	Jasper County	Rural	Rural	Stable Rural	MS
28063	Jefferson County	Rural	Rural	Stable Rural	MS
28065	Jefferson Davis County	Rural	Rural	Stable Rural	MS
28067	Jones County	Rural	Rural	Stable Rural	MS
28069	Kemper County	Rural	Rural	Stable Rural	MS
28071	Lafayette County	Rural	Rural	Stable Rural	MS
28073	Lamar County	Urban	Urban	Stable Urban	MS
28075	Lauderdale County	Rural	Rural	Stable Rural	MS
28077	Lawrence County	Rural	Rural	Stable Rural	MS
28079	Leake County	Rural	Rural	Stable Rural	MS
28081	Lee County	Rural	Rural	Stable Rural	MS
28083	Leflore County	Rural	Rural	Stable Rural	MS
28085	Lincoln County	Rural	Rural	Stable Rural	MS
28087	Lowndes County	Rural	Rural	Stable Rural	MS
28089	Madison County	Urban	Urban	Stable Urban	MS
28091	Marion County	Rural	Rural	Stable Rural	MS
28093	Marshall County	Urban	Urban	Stable Urban	MS
28095	Monroe County	Rural	Rural	Stable Rural	MS
28097	Montgomery County	Rural	Rural	Stable Rural	MS
28099	Neshoba County	Rural	Rural	Stable Rural	MS
28101	Newton County	Rural	Rural	Stable Rural	MS
28103	Noxubee County	Rural	Rural	Stable Rural	MS
28105	Oktibbeha County	Rural	Rural	Stable Rural	MS
28107	Panola County	Rural	Rural	Stable Rural	MS
28109	Pearl River County	Rural	Rural	Stable Rural	MS
28111	Perry County	Urban	Urban	Stable Urban	MS
28113	Pike County	Rural	Rural	Stable Rural	MS
28115	Pontotoc County	Rural	Rural	Stable Rural	MS
28117	Prentiss County	Rural	Rural	Stable Rural	MS
28119	Quitman County	Rural	Rural	Stable Rural	MS
28121	Rankin County	Urban	Urban	Stable Urban	MS
28123	Scott County	Rural	Urban	Rural to Urban (Transitioning)	MS
28125	Sharkey County	Rural	Rural	Stable Rural	MS
28127	Simpson County	Urban	Urban	Stable Urban	MS
28129	Smith County	Rural	Rural	Stable Rural	MS
28131	Stone County	Rural	Urban	Rural to Urban (Transitioning)	MS
28133	Sunflower County	Rural	Rural	Stable Rural	MS
28135	Tallahatchie County	Rural	Rural	Stable Rural	MS
28137	Tate County	Urban	Urban	Stable Urban	MS
28139	Tippah County	Rural	Rural	Stable Rural	MS
28141	Tishomingo County	Rural	Rural	Stable Rural	MS
28143	Tunica County	Urban	Urban	Stable Urban	MS
28145	Union County	Rural	Rural	Stable Rural	MS
28147	Walthall County	Rural	Rural	Stable Rural	MS
28149	Warren County	Rural	Rural	Stable Rural	MS
28151	Washington County	Rural	Rural	Stable Rural	MS
28153	Wayne County	Rural	Rural	Stable Rural	MS
28155	Webster County	Rural	Rural	Stable Rural	MS
28157	Wilkinson County	Rural	Rural	Stable Rural	MS
28159	Winston County	Rural	Rural	Stable Rural	MS
28161	Yalobusha County	Rural	Rural	Stable Rural	MS
28163	Yazoo County	Urban	Urban	Stable Urban	MS
29001	Adair County	Rural	Rural	Stable Rural	MO
29003	Andrew County	Urban	Urban	Stable Urban	MO
29005	Atchison County	Rural	Rural	Stable Rural	MO
29007	Audrain County	Rural	Rural	Stable Rural	MO
29009	Barry County	Rural	Rural	Stable Rural	MO
29011	Barton County	Rural	Rural	Stable Rural	MO
29013	Bates County	Urban	Urban	Stable Urban	MO
29015	Benton County	Rural	Rural	Stable Rural	MO
29017	Bollinger County	Urban	Urban	Stable Urban	MO
29019	Boone County	Urban	Urban	Stable Urban	MO
29021	Buchanan County	Urban	Urban	Stable Urban	MO
29023	Butler County	Rural	Rural	Stable Rural	MO
29025	Caldwell County	Urban	Urban	Stable Urban	MO
29027	Callaway County	Urban	Urban	Stable Urban	MO
29029	Camden County	Rural	Rural	Stable Rural	MO
29031	Cape Girardeau County	Urban	Urban	Stable Urban	MO
29033	Carroll County	Rural	Rural	Stable Rural	MO
29035	Carter County	Rural	Rural	Stable Rural	MO
29037	Cass County	Urban	Urban	Stable Urban	MO
29039	Cedar County	Rural	Rural	Stable Rural	MO
29041	Chariton County	Rural	Rural	Stable Rural	MO
29043	Christian County	Urban	Urban	Stable Urban	MO
29045	Clark County	Rural	Rural	Stable Rural	MO
29047	Clay County	Urban	Urban	Stable Urban	MO
29049	Clinton County	Urban	Urban	Stable Urban	MO
29051	Cole County	Urban	Urban	Stable Urban	MO
29053	Cooper County	Rural	Urban	Rural to Urban (Transitioning)	MO
29055	Crawford County	Rural	Rural	Stable Rural	MO
29057	Dade County	Rural	Rural	Stable Rural	MO
29059	Dallas County	Urban	Urban	Stable Urban	MO
29061	Daviess County	Rural	Rural	Stable Rural	MO
29063	DeKalb County	Urban	Urban	Stable Urban	MO
29065	Dent County	Rural	Rural	Stable Rural	MO
29067	Douglas County	Rural	Rural	Stable Rural	MO
29069	Dunklin County	Rural	Rural	Stable Rural	MO
29071	Franklin County	Urban	Urban	Stable Urban	MO
29073	Gasconade County	Rural	Rural	Stable Rural	MO
29075	Gentry County	Rural	Rural	Stable Rural	MO
29077	Greene County	Urban	Urban	Stable Urban	MO
29079	Grundy County	Rural	Rural	Stable Rural	MO
29081	Harrison County	Rural	Rural	Stable Rural	MO
29083	Henry County	Rural	Rural	Stable Rural	MO
29085	Hickory County	Rural	Rural	Stable Rural	MO
29087	Holt County	Rural	Rural	Stable Rural	MO
29089	Howard County	Rural	Urban	Rural to Urban (Transitioning)	MO
29091	Howell County	Rural	Rural	Stable Rural	MO
29093	Iron County	Rural	Rural	Stable Rural	MO
29095	Jackson County	Urban	Urban	Stable Urban	MO
29097	Jasper County	Urban	Urban	Stable Urban	MO
29099	Jefferson County	Urban	Urban	Stable Urban	MO
29101	Johnson County	Rural	Rural	Stable Rural	MO
29103	Knox County	Rural	Rural	Stable Rural	MO
29105	Laclede County	Rural	Rural	Stable Rural	MO
29107	Lafayette County	Urban	Urban	Stable Urban	MO
29109	Lawrence County	Rural	Rural	Stable Rural	MO
29111	Lewis County	Rural	Rural	Stable Rural	MO
29113	Lincoln County	Urban	Urban	Stable Urban	MO
29115	Linn County	Rural	Rural	Stable Rural	MO
29117	Livingston County	Rural	Rural	Stable Rural	MO
29119	McDonald County	Urban	Rural	Urban to Rural (Deurbanizing)	MO
29121	Macon County	Rural	Rural	Stable Rural	MO
29123	Madison County	Rural	Rural	Stable Rural	MO
29125	Maries County	Rural	Rural	Stable Rural	MO
29127	Marion County	Rural	Rural	Stable Rural	MO
29129	Mercer County	Rural	Rural	Stable Rural	MO
29131	Miller County	Rural	Rural	Stable Rural	MO
29133	Mississippi County	Rural	Rural	Stable Rural	MO
29135	Moniteau County	Urban	Urban	Stable Urban	MO
29137	Monroe County	Rural	Rural	Stable Rural	MO
29139	Montgomery County	Rural	Rural	Stable Rural	MO
29141	Morgan County	Rural	Rural	Stable Rural	MO
29143	New Madrid County	Rural	Rural	Stable Rural	MO
29145	Newton County	Urban	Urban	Stable Urban	MO
29147	Nodaway County	Rural	Rural	Stable Rural	MO
29149	Oregon County	Rural	Rural	Stable Rural	MO
29151	Osage County	Urban	Urban	Stable Urban	MO
29153	Ozark County	Rural	Rural	Stable Rural	MO
29155	Pemiscot County	Rural	Rural	Stable Rural	MO
29157	Perry County	Rural	Rural	Stable Rural	MO
29159	Pettis County	Rural	Rural	Stable Rural	MO
29161	Phelps County	Rural	Rural	Stable Rural	MO
29163	Pike County	Rural	Rural	Stable Rural	MO
29165	Platte County	Urban	Urban	Stable Urban	MO
29167	Polk County	Urban	Urban	Stable Urban	MO
29169	Pulaski County	Rural	Rural	Stable Rural	MO
29171	Putnam County	Rural	Rural	Stable Rural	MO
29173	Ralls County	Rural	Rural	Stable Rural	MO
29175	Randolph County	Rural	Rural	Stable Rural	MO
29177	Ray County	Urban	Urban	Stable Urban	MO
29179	Reynolds County	Rural	Rural	Stable Rural	MO
29181	Ripley County	Rural	Rural	Stable Rural	MO
29183	St. Charles County	Urban	Urban	Stable Urban	MO
29185	St. Clair County	Rural	Rural	Stable Rural	MO
29186	Ste. Genevieve County	Rural	Rural	Stable Rural	MO
29187	St. Francois County	Rural	Rural	Stable Rural	MO
29189	St. Louis County	Urban	Urban	Stable Urban	MO
29195	Saline County	Rural	Rural	Stable Rural	MO
29197	Schuyler County	Rural	Rural	Stable Rural	MO
29199	Scotland County	Rural	Rural	Stable Rural	MO
29201	Scott County	Rural	Rural	Stable Rural	MO
29203	Shannon County	Rural	Rural	Stable Rural	MO
29205	Shelby County	Rural	Rural	Stable Rural	MO
29207	Stoddard County	Rural	Rural	Stable Rural	MO
29209	Stone County	Rural	Rural	Stable Rural	MO
29211	Sullivan County	Rural	Rural	Stable Rural	MO
29213	Taney County	Rural	Rural	Stable Rural	MO
29215	Texas County	Rural	Rural	Stable Rural	MO
29217	Vernon County	Rural	Rural	Stable Rural	MO
29219	Warren County	Urban	Urban	Stable Urban	MO
29221	Washington County	Rural	Rural	Stable Rural	MO
29223	Wayne County	Rural	Rural	Stable Rural	MO
29225	Webster County	Urban	Urban	Stable Urban	MO
29227	Worth County	Rural	Rural	Stable Rural	MO
29229	Wright County	Rural	Rural	Stable Rural	MO
29510	St. Louis city	Urban	Urban	Stable Urban	MO
30001	Beaverhead County	Rural	Rural	Stable Rural	MT
30003	Big Horn County	Rural	Rural	Stable Rural	MT
30005	Blaine County	Rural	Rural	Stable Rural	MT
30007	Broadwater County	Rural	Urban	Rural to Urban (Transitioning)	MT
30009	Carbon County	Urban	Urban	Stable Urban	MT
30011	Carter County	Rural	Rural	Stable Rural	MT
30013	Cascade County	Urban	Urban	Stable Urban	MT
30015	Chouteau County	Rural	Rural	Stable Rural	MT
30017	Custer County	Rural	Rural	Stable Rural	MT
30019	Daniels County	Rural	Rural	Stable Rural	MT
30021	Dawson County	Rural	Rural	Stable Rural	MT
30023	Deer Lodge County	Rural	Rural	Stable Rural	MT
30025	Fallon County	Rural	Rural	Stable Rural	MT
30027	Fergus County	Rural	Rural	Stable Rural	MT
30029	Flathead County	Rural	Rural	Stable Rural	MT
30031	Gallatin County	Rural	Urban	Rural to Urban (Transitioning)	MT
30033	Garfield County	Rural	Rural	Stable Rural	MT
30035	Glacier County	Rural	Rural	Stable Rural	MT
30037	Golden Valley County	Urban	Rural	Urban to Rural (Deurbanizing)	MT
30039	Granite County	Rural	Rural	Stable Rural	MT
30041	Hill County	Rural	Rural	Stable Rural	MT
30043	Jefferson County	Rural	Urban	Rural to Urban (Transitioning)	MT
30045	Judith Basin County	Rural	Rural	Stable Rural	MT
30047	Lake County	Rural	Rural	Stable Rural	MT
30049	Lewis and Clark County	Rural	Urban	Rural to Urban (Transitioning)	MT
30051	Liberty County	Rural	Rural	Stable Rural	MT
30053	Lincoln County	Rural	Rural	Stable Rural	MT
30055	McCone County	Rural	Rural	Stable Rural	MT
30057	Madison County	Rural	Rural	Stable Rural	MT
30059	Meagher County	Rural	Rural	Stable Rural	MT
30061	Mineral County	Rural	Urban	Rural to Urban (Transitioning)	MT
30063	Missoula County	Urban	Urban	Stable Urban	MT
30065	Musselshell County	Rural	Rural	Stable Rural	MT
30067	Park County	Rural	Rural	Stable Rural	MT
30069	Petroleum County	Rural	Rural	Stable Rural	MT
30071	Phillips County	Rural	Rural	Stable Rural	MT
30073	Pondera County	Rural	Rural	Stable Rural	MT
30075	Powder River County	Rural	Rural	Stable Rural	MT
30077	Powell County	Rural	Rural	Stable Rural	MT
30079	Prairie County	Rural	Rural	Stable Rural	MT
30081	Ravalli County	Rural	Rural	Stable Rural	MT
30083	Richland County	Rural	Rural	Stable Rural	MT
30085	Roosevelt County	Rural	Rural	Stable Rural	MT
30087	Rosebud County	Rural	Rural	Stable Rural	MT
30089	Sanders County	Rural	Rural	Stable Rural	MT
30091	Sheridan County	Rural	Rural	Stable Rural	MT
30093	Silver Bow County	Rural	Rural	Stable Rural	MT
30095	Stillwater County	Rural	Urban	Rural to Urban (Transitioning)	MT
30097	Sweet Grass County	Rural	Rural	Stable Rural	MT
30099	Teton County	Rural	Rural	Stable Rural	MT
30101	Toole County	Rural	Rural	Stable Rural	MT
30103	Treasure County	Rural	Rural	Stable Rural	MT
30105	Valley County	Rural	Rural	Stable Rural	MT
30107	Wheatland County	Rural	Rural	Stable Rural	MT
30109	Wibaux County	Rural	Rural	Stable Rural	MT
30111	Yellowstone County	Urban	Urban	Stable Urban	MT
31001	Adams County	Rural	Rural	Stable Rural	NE
31003	Antelope County	Rural	Rural	Stable Rural	NE
31005	Arthur County	Rural	Rural	Stable Rural	NE
31007	Banner County	Rural	Rural	Stable Rural	NE
31009	Blaine County	Rural	Rural	Stable Rural	NE
31011	Boone County	Rural	Rural	Stable Rural	NE
31013	Box Butte County	Rural	Rural	Stable Rural	NE
31015	Boyd County	Rural	Rural	Stable Rural	NE
31017	Brown County	Rural	Rural	Stable Rural	NE
31019	Buffalo County	Rural	Rural	Stable Rural	NE
31021	Burt County	Rural	Rural	Stable Rural	NE
31023	Butler County	Rural	Rural	Stable Rural	NE
31025	Cass County	Urban	Urban	Stable Urban	NE
31027	Cedar County	Rural	Rural	Stable Rural	NE
31029	Chase County	Rural	Rural	Stable Rural	NE
31031	Cherry County	Rural	Rural	Stable Rural	NE
31033	Cheyenne County	Rural	Rural	Stable Rural	NE
31035	Clay County	Rural	Rural	Stable Rural	NE
31037	Colfax County	Rural	Rural	Stable Rural	NE
31039	Cuming County	Rural	Rural	Stable Rural	NE
31041	Custer County	Rural	Rural	Stable Rural	NE
31043	Dakota County	Urban	Urban	Stable Urban	NE
31045	Dawes County	Rural	Rural	Stable Rural	NE
31047	Dawson County	Rural	Rural	Stable Rural	NE
31049	Deuel County	Rural	Rural	Stable Rural	NE
31051	Dixon County	Urban	Rural	Urban to Rural (Deurbanizing)	NE
31053	Dodge County	Rural	Rural	Stable Rural	NE
31055	Douglas County	Urban	Urban	Stable Urban	NE
31057	Dundy County	Rural	Rural	Stable Rural	NE
31059	Fillmore County	Rural	Rural	Stable Rural	NE
31061	Franklin County	Rural	Rural	Stable Rural	NE
31063	Frontier County	Rural	Rural	Stable Rural	NE
31065	Furnas County	Rural	Rural	Stable Rural	NE
31067	Gage County	Rural	Rural	Stable Rural	NE
31069	Garden County	Rural	Rural	Stable Rural	NE
31071	Garfield County	Rural	Rural	Stable Rural	NE
31073	Gosper County	Rural	Rural	Stable Rural	NE
31075	Grant County	Rural	Rural	Stable Rural	NE
31077	Greeley County	Rural	Rural	Stable Rural	NE
31079	Hall County	Urban	Urban	Stable Urban	NE
31081	Hamilton County	Urban	Rural	Urban to Rural (Deurbanizing)	NE
31083	Harlan County	Rural	Rural	Stable Rural	NE
31085	Hayes County	Rural	Rural	Stable Rural	NE
31087	Hitchcock County	Rural	Rural	Stable Rural	NE
31089	Holt County	Rural	Rural	Stable Rural	NE
31091	Hooker County	Rural	Rural	Stable Rural	NE
31093	Howard County	Urban	Urban	Stable Urban	NE
31095	Jefferson County	Rural	Rural	Stable Rural	NE
31097	Johnson County	Rural	Rural	Stable Rural	NE
31099	Kearney County	Rural	Rural	Stable Rural	NE
31101	Keith County	Rural	Rural	Stable Rural	NE
31103	Keya Paha County	Rural	Rural	Stable Rural	NE
31105	Kimball County	Rural	Rural	Stable Rural	NE
31107	Knox County	Rural	Rural	Stable Rural	NE
31109	Lancaster County	Urban	Urban	Stable Urban	NE
31111	Lincoln County	Rural	Rural	Stable Rural	NE
31113	Logan County	Rural	Rural	Stable Rural	NE
31115	Loup County	Rural	Rural	Stable Rural	NE
31117	McPherson County	Rural	Rural	Stable Rural	NE
31119	Madison County	Rural	Rural	Stable Rural	NE
31121	Merrick County	Urban	Urban	Stable Urban	NE
31123	Morrill County	Rural	Rural	Stable Rural	NE
31125	Nance County	Rural	Rural	Stable Rural	NE
31127	Nemaha County	Rural	Rural	Stable Rural	NE
31129	Nuckolls County	Rural	Rural	Stable Rural	NE
31131	Otoe County	Rural	Rural	Stable Rural	NE
31133	Pawnee County	Rural	Rural	Stable Rural	NE
31135	Perkins County	Rural	Rural	Stable Rural	NE
31137	Phelps County	Rural	Rural	Stable Rural	NE
31139	Pierce County	Rural	Rural	Stable Rural	NE
31141	Platte County	Rural	Rural	Stable Rural	NE
31143	Polk County	Rural	Rural	Stable Rural	NE
31145	Red Willow County	Rural	Rural	Stable Rural	NE
31147	Richardson County	Rural	Rural	Stable Rural	NE
31149	Rock County	Rural	Rural	Stable Rural	NE
31151	Saline County	Rural	Rural	Stable Rural	NE
31153	Sarpy County	Urban	Urban	Stable Urban	NE
31155	Saunders County	Urban	Urban	Stable Urban	NE
31157	Scotts Bluff County	Rural	Rural	Stable Rural	NE
31159	Seward County	Urban	Urban	Stable Urban	NE
31161	Sheridan County	Rural	Rural	Stable Rural	NE
31163	Sherman County	Rural	Rural	Stable Rural	NE
31165	Sioux County	Rural	Rural	Stable Rural	NE
31167	Stanton County	Rural	Rural	Stable Rural	NE
31169	Thayer County	Rural	Rural	Stable Rural	NE
31171	Thomas County	Rural	Rural	Stable Rural	NE
31173	Thurston County	Rural	Rural	Stable Rural	NE
31175	Valley County	Rural	Rural	Stable Rural	NE
31177	Washington County	Urban	Urban	Stable Urban	NE
31179	Wayne County	Rural	Rural	Stable Rural	NE
31181	Webster County	Rural	Rural	Stable Rural	NE
31183	Wheeler County	Rural	Rural	Stable Rural	NE
31185	York County	Rural	Rural	Stable Rural	NE
32001	Churchill County	Rural	Rural	Stable Rural	NV
32003	Clark County	Urban	Urban	Stable Urban	NV
32005	Douglas County	Rural	Rural	Stable Rural	NV
32007	Elko County	Rural	Rural	Stable Rural	NV
32009	Esmeralda County	Rural	Rural	Stable Rural	NV
32011	Eureka County	Rural	Rural	Stable Rural	NV
32013	Humboldt County	Rural	Rural	Stable Rural	NV
32015	Lander County	Rural	Rural	Stable Rural	NV
32017	Lincoln County	Rural	Rural	Stable Rural	NV
32019	Lyon County	Rural	Urban	Rural to Urban (Transitioning)	NV
32021	Mineral County	Rural	Rural	Stable Rural	NV
32023	Nye County	Rural	Rural	Stable Rural	NV
32027	Pershing County	Rural	Rural	Stable Rural	NV
32029	Storey County	Urban	Urban	Stable Urban	NV
32031	Washoe County	Urban	Urban	Stable Urban	NV
32033	White Pine County	Rural	Rural	Stable Rural	NV
32510	Carson City	Urban	Urban	Stable Urban	NV
33001	Belknap County	Rural	Rural	Stable Rural	NH
33003	Carroll County	Rural	Rural	Stable Rural	NH
33005	Cheshire County	Rural	Rural	Stable Rural	NH
33007	Coos County	Rural	Rural	Stable Rural	NH
33009	Grafton County	Rural	Rural	Stable Rural	NH
33011	Hillsborough County	Urban	Urban	Stable Urban	NH
33013	Merrimack County	Rural	Rural	Stable Rural	NH
33015	Rockingham County	Urban	Urban	Stable Urban	NH
33017	Strafford County	Urban	Urban	Stable Urban	NH
33019	Sullivan County	Rural	Rural	Stable Rural	NH
34001	Atlantic County	Urban	Urban	Stable Urban	NJ
34003	Bergen County	Urban	Urban	Stable Urban	NJ
34005	Burlington County	Urban	Urban	Stable Urban	NJ
34007	Camden County	Urban	Urban	Stable Urban	NJ
34009	Cape May County	Urban	Urban	Stable Urban	NJ
34011	Cumberland County	Urban	Urban	Stable Urban	NJ
34013	Essex County	Urban	Urban	Stable Urban	NJ
34015	Gloucester County	Urban	Urban	Stable Urban	NJ
34017	Hudson County	Urban	Urban	Stable Urban	NJ
34019	Hunterdon County	Urban	Urban	Stable Urban	NJ
34021	Mercer County	Urban	Urban	Stable Urban	NJ
34023	Middlesex County	Urban	Urban	Stable Urban	NJ
34025	Monmouth County	Urban	Urban	Stable Urban	NJ
34027	Morris County	Urban	Urban	Stable Urban	NJ
34029	Ocean County	Urban	Urban	Stable Urban	NJ
34031	Passaic County	Urban	Urban	Stable Urban	NJ
34033	Salem County	Urban	Urban	Stable Urban	NJ
34035	Somerset County	Urban	Urban	Stable Urban	NJ
34037	Sussex County	Urban	Urban	Stable Urban	NJ
34039	Union County	Urban	Urban	Stable Urban	NJ
34041	Warren County	Urban	Urban	Stable Urban	NJ
35001	Bernalillo County	Urban	Urban	Stable Urban	NM
35003	Catron County	Rural	Rural	Stable Rural	NM
35005	Chaves County	Rural	Rural	Stable Rural	NM
35006	Cibola County	Rural	Rural	Stable Rural	NM
35007	Colfax County	Rural	Rural	Stable Rural	NM
35009	Curry County	Rural	Rural	Stable Rural	NM
35011	De Baca County	Rural	Rural	Stable Rural	NM
35013	Dona Ana County	Urban	Urban	Stable Urban	NM
35015	Eddy County	Rural	Rural	Stable Rural	NM
35017	Grant County	Rural	Rural	Stable Rural	NM
35019	Guadalupe County	Rural	Rural	Stable Rural	NM
35021	Harding County	Rural	Rural	Stable Rural	NM
35023	Hidalgo County	Rural	Rural	Stable Rural	NM
35025	Lea County	Rural	Rural	Stable Rural	NM
35027	Lincoln County	Rural	Rural	Stable Rural	NM
35028	Los Alamos County	Rural	Rural	Stable Rural	NM
35029	Luna County	Rural	Rural	Stable Rural	NM
35031	McKinley County	Rural	Rural	Stable Rural	NM
35033	Mora County	Rural	Rural	Stable Rural	NM
35035	Otero County	Rural	Rural	Stable Rural	NM
35037	Quay County	Rural	Rural	Stable Rural	NM
35039	Rio Arriba County	Rural	Rural	Stable Rural	NM
35041	Roosevelt County	Rural	Rural	Stable Rural	NM
35043	Sandoval County	Urban	Urban	Stable Urban	NM
35045	San Juan County	Urban	Urban	Stable Urban	NM
35047	San Miguel County	Rural	Rural	Stable Rural	NM
35049	Santa Fe County	Urban	Urban	Stable Urban	NM
35051	Sierra County	Rural	Rural	Stable Rural	NM
35053	Socorro County	Rural	Rural	Stable Rural	NM
35055	Taos County	Rural	Rural	Stable Rural	NM
35057	Torrance County	Urban	Urban	Stable Urban	NM
35059	Union County	Rural	Rural	Stable Rural	NM
35061	Valencia County	Urban	Urban	Stable Urban	NM
36001	Albany County	Urban	Urban	Stable Urban	NY
36003	Allegany County	Rural	Rural	Stable Rural	NY
36005	Bronx County	Urban	Urban	Stable Urban	NY
36007	Broome County	Urban	Urban	Stable Urban	NY
36009	Cattaraugus County	Rural	Rural	Stable Rural	NY
36011	Cayuga County	Rural	Rural	Stable Rural	NY
36013	Chautauqua County	Rural	Rural	Stable Rural	NY
36015	Chemung County	Urban	Urban	Stable Urban	NY
36017	Chenango County	Rural	Rural	Stable Rural	NY
36019	Clinton County	Rural	Rural	Stable Rural	NY
36021	Columbia County	Rural	Rural	Stable Rural	NY
36023	Cortland County	Rural	Rural	Stable Rural	NY
36025	Delaware County	Rural	Rural	Stable Rural	NY
36027	Dutchess County	Urban	Urban	Stable Urban	NY
36029	Erie County	Urban	Urban	Stable Urban	NY
36031	Essex County	Rural	Rural	Stable Rural	NY
36033	Franklin County	Rural	Rural	Stable Rural	NY
36035	Fulton County	Rural	Rural	Stable Rural	NY
36037	Genesee County	Rural	Rural	Stable Rural	NY
36039	Greene County	Rural	Rural	Stable Rural	NY
36041	Hamilton County	Rural	Rural	Stable Rural	NY
36043	Herkimer County	Urban	Urban	Stable Urban	NY
36045	Jefferson County	Urban	Urban	Stable Urban	NY
36047	Kings County	Urban	Urban	Stable Urban	NY
36049	Lewis County	Rural	Rural	Stable Rural	NY
36051	Livingston County	Urban	Urban	Stable Urban	NY
36053	Madison County	Urban	Urban	Stable Urban	NY
36055	Monroe County	Urban	Urban	Stable Urban	NY
36057	Montgomery County	Rural	Rural	Stable Rural	NY
36059	Nassau County	Urban	Urban	Stable Urban	NY
36061	New York County	Urban	Urban	Stable Urban	NY
36063	Niagara County	Urban	Urban	Stable Urban	NY
36065	Oneida County	Urban	Urban	Stable Urban	NY
36067	Onondaga County	Urban	Urban	Stable Urban	NY
36069	Ontario County	Urban	Urban	Stable Urban	NY
36071	Orange County	Urban	Urban	Stable Urban	NY
36073	Orleans County	Urban	Urban	Stable Urban	NY
36075	Oswego County	Urban	Urban	Stable Urban	NY
36077	Otsego County	Rural	Rural	Stable Rural	NY
36079	Putnam County	Urban	Urban	Stable Urban	NY
36081	Queens County	Urban	Urban	Stable Urban	NY
36083	Rensselaer County	Urban	Urban	Stable Urban	NY
36085	Richmond County	Urban	Urban	Stable Urban	NY
36087	Rockland County	Urban	Urban	Stable Urban	NY
36089	St. Lawrence County	Rural	Rural	Stable Rural	NY
36091	Saratoga County	Urban	Urban	Stable Urban	NY
36093	Schenectady County	Urban	Urban	Stable Urban	NY
36095	Schoharie County	Urban	Urban	Stable Urban	NY
36097	Schuyler County	Rural	Rural	Stable Rural	NY
36099	Seneca County	Rural	Rural	Stable Rural	NY
36101	Steuben County	Rural	Rural	Stable Rural	NY
36103	Suffolk County	Urban	Urban	Stable Urban	NY
36105	Sullivan County	Rural	Rural	Stable Rural	NY
36107	Tioga County	Urban	Urban	Stable Urban	NY
36109	Tompkins County	Urban	Urban	Stable Urban	NY
36111	Ulster County	Urban	Urban	Stable Urban	NY
36113	Warren County	Urban	Urban	Stable Urban	NY
36115	Washington County	Urban	Urban	Stable Urban	NY
36117	Wayne County	Urban	Urban	Stable Urban	NY
36119	Westchester County	Urban	Urban	Stable Urban	NY
36121	Wyoming County	Rural	Rural	Stable Rural	NY
36123	Yates County	Urban	Rural	Urban to Rural (Deurbanizing)	NY
37001	Alamance County	Urban	Urban	Stable Urban	NC
37003	Alexander County	Urban	Urban	Stable Urban	NC
37005	Alleghany County	Rural	Rural	Stable Rural	NC
37007	Anson County	Rural	Urban	Rural to Urban (Transitioning)	NC
37009	Ashe County	Rural	Rural	Stable Rural	NC
37011	Avery County	Rural	Rural	Stable Rural	NC
37013	Beaufort County	Rural	Rural	Stable Rural	NC
37015	Bertie County	Rural	Rural	Stable Rural	NC
37017	Bladen County	Rural	Rural	Stable Rural	NC
37019	Brunswick County	Urban	Urban	Stable Urban	NC
37021	Buncombe County	Urban	Urban	Stable Urban	NC
37023	Burke County	Urban	Urban	Stable Urban	NC
37025	Cabarrus County	Urban	Urban	Stable Urban	NC
37027	Caldwell County	Urban	Urban	Stable Urban	NC
37029	Camden County	Rural	Urban	Rural to Urban (Transitioning)	NC
37031	Carteret County	Rural	Rural	Stable Rural	NC
37033	Caswell County	Rural	Rural	Stable Rural	NC
37035	Catawba County	Urban	Urban	Stable Urban	NC
37037	Chatham County	Urban	Urban	Stable Urban	NC
37039	Cherokee County	Rural	Rural	Stable Rural	NC
37041	Chowan County	Rural	Rural	Stable Rural	NC
37043	Clay County	Rural	Rural	Stable Rural	NC
37045	Cleveland County	Rural	Rural	Stable Rural	NC
37047	Columbus County	Rural	Rural	Stable Rural	NC
37049	Craven County	Urban	Rural	Urban to Rural (Deurbanizing)	NC
37051	Cumberland County	Urban	Urban	Stable Urban	NC
37053	Currituck County	Urban	Urban	Stable Urban	NC
37055	Dare County	Rural	Rural	Stable Rural	NC
37057	Davidson County	Urban	Urban	Stable Urban	NC
37059	Davie County	Urban	Urban	Stable Urban	NC
37061	Duplin County	Rural	Rural	Stable Rural	NC
37063	Durham County	Urban	Urban	Stable Urban	NC
37065	Edgecombe County	Urban	Urban	Stable Urban	NC
37067	Forsyth County	Urban	Urban	Stable Urban	NC
37069	Franklin County	Urban	Urban	Stable Urban	NC
37071	Gaston County	Urban	Urban	Stable Urban	NC
37073	Gates County	Urban	Urban	Stable Urban	NC
37075	Graham County	Rural	Rural	Stable Rural	NC
37077	Granville County	Rural	Rural	Stable Rural	NC
37079	Greene County	Rural	Rural	Stable Rural	NC
37081	Guilford County	Urban	Urban	Stable Urban	NC
37083	Halifax County	Rural	Rural	Stable Rural	NC
37085	Harnett County	Rural	Rural	Stable Rural	NC
37087	Haywood County	Urban	Rural	Urban to Rural (Deurbanizing)	NC
37089	Henderson County	Urban	Urban	Stable Urban	NC
37091	Hertford County	Rural	Rural	Stable Rural	NC
37093	Hoke County	Urban	Urban	Stable Urban	NC
37095	Hyde County	Rural	Rural	Stable Rural	NC
37097	Iredell County	Urban	Urban	Stable Urban	NC
37099	Jackson County	Rural	Rural	Stable Rural	NC
37101	Johnston County	Urban	Urban	Stable Urban	NC
37103	Jones County	Urban	Rural	Urban to Rural (Deurbanizing)	NC
37105	Lee County	Rural	Rural	Stable Rural	NC
37107	Lenoir County	Rural	Rural	Stable Rural	NC
37109	Lincoln County	Urban	Urban	Stable Urban	NC
37111	McDowell County	Rural	Rural	Stable Rural	NC
37113	Macon County	Rural	Rural	Stable Rural	NC
37115	Madison County	Urban	Urban	Stable Urban	NC
37117	Martin County	Rural	Rural	Stable Rural	NC
37119	Mecklenburg County	Urban	Urban	Stable Urban	NC
37121	Mitchell County	Rural	Rural	Stable Rural	NC
37123	Montgomery County	Rural	Rural	Stable Rural	NC
37125	Moore County	Rural	Urban	Rural to Urban (Transitioning)	NC
37127	Nash County	Urban	Urban	Stable Urban	NC
37129	New Hanover County	Urban	Urban	Stable Urban	NC
37131	Northampton County	Rural	Rural	Stable Rural	NC
37133	Onslow County	Urban	Urban	Stable Urban	NC
37135	Orange County	Urban	Urban	Stable Urban	NC
37137	Pamlico County	Urban	Rural	Urban to Rural (Deurbanizing)	NC
37139	Pasquotank County	Rural	Rural	Stable Rural	NC
37141	Pender County	Urban	Urban	Stable Urban	NC
37143	Perquimans County	Rural	Rural	Stable Rural	NC
37145	Person County	Urban	Urban	Stable Urban	NC
37147	Pitt County	Urban	Urban	Stable Urban	NC
37149	Polk County	Rural	Rural	Stable Rural	NC
37151	Randolph County	Urban	Urban	Stable Urban	NC
37153	Richmond County	Rural	Rural	Stable Rural	NC
37155	Robeson County	Rural	Rural	Stable Rural	NC
37157	Rockingham County	Urban	Urban	Stable Urban	NC
37159	Rowan County	Urban	Urban	Stable Urban	NC
37161	Rutherford County	Rural	Rural	Stable Rural	NC
37163	Sampson County	Rural	Rural	Stable Rural	NC
37165	Scotland County	Rural	Rural	Stable Rural	NC
37167	Stanly County	Rural	Rural	Stable Rural	NC
37169	Stokes County	Urban	Urban	Stable Urban	NC
37171	Surry County	Rural	Rural	Stable Rural	NC
37173	Swain County	Rural	Rural	Stable Rural	NC
37175	Transylvania County	Rural	Rural	Stable Rural	NC
37177	Tyrrell County	Rural	Rural	Stable Rural	NC
37179	Union County	Urban	Urban	Stable Urban	NC
37181	Vance County	Rural	Rural	Stable Rural	NC
37183	Wake County	Urban	Urban	Stable Urban	NC
37185	Warren County	Rural	Rural	Stable Rural	NC
37187	Washington County	Rural	Rural	Stable Rural	NC
37189	Watauga County	Rural	Rural	Stable Rural	NC
37191	Wayne County	Urban	Urban	Stable Urban	NC
37193	Wilkes County	Rural	Rural	Stable Rural	NC
37195	Wilson County	Rural	Rural	Stable Rural	NC
37197	Yadkin County	Urban	Urban	Stable Urban	NC
37199	Yancey County	Rural	Rural	Stable Rural	NC
38001	Adams County	Rural	Rural	Stable Rural	ND
38003	Barnes County	Rural	Rural	Stable Rural	ND
38005	Benson County	Rural	Rural	Stable Rural	ND
38007	Billings County	Rural	Rural	Stable Rural	ND
38009	Bottineau County	Rural	Rural	Stable Rural	ND
38011	Bowman County	Rural	Rural	Stable Rural	ND
38013	Burke County	Rural	Rural	Stable Rural	ND
38015	Burleigh County	Urban	Urban	Stable Urban	ND
38017	Cass County	Urban	Urban	Stable Urban	ND
38019	Cavalier County	Rural	Rural	Stable Rural	ND
38021	Dickey County	Rural	Rural	Stable Rural	ND
38023	Divide County	Rural	Rural	Stable Rural	ND
38025	Dunn County	Rural	Rural	Stable Rural	ND
38027	Eddy County	Rural	Rural	Stable Rural	ND
38029	Emmons County	Rural	Rural	Stable Rural	ND
38031	Foster County	Rural	Rural	Stable Rural	ND
38033	Golden Valley County	Rural	Rural	Stable Rural	ND
38035	Grand Forks County	Urban	Urban	Stable Urban	ND
38037	Grant County	Rural	Rural	Stable Rural	ND
38039	Griggs County	Rural	Rural	Stable Rural	ND
38041	Hettinger County	Rural	Rural	Stable Rural	ND
38043	Kidder County	Rural	Rural	Stable Rural	ND
38045	LaMoure County	Rural	Rural	Stable Rural	ND
38047	Logan County	Rural	Rural	Stable Rural	ND
38049	McHenry County	Rural	Urban	Rural to Urban (Transitioning)	ND
38051	McIntosh County	Rural	Rural	Stable Rural	ND
38053	McKenzie County	Rural	Rural	Stable Rural	ND
38055	McLean County	Rural	Rural	Stable Rural	ND
38057	Mercer County	Rural	Rural	Stable Rural	ND
38059	Morton County	Urban	Urban	Stable Urban	ND
38061	Mountrail County	Rural	Rural	Stable Rural	ND
38063	Nelson County	Rural	Rural	Stable Rural	ND
38065	Oliver County	Urban	Urban	Stable Urban	ND
38067	Pembina County	Rural	Rural	Stable Rural	ND
38069	Pierce County	Rural	Rural	Stable Rural	ND
38071	Ramsey County	Rural	Rural	Stable Rural	ND
38073	Ransom County	Rural	Rural	Stable Rural	ND
38075	Renville County	Rural	Urban	Rural to Urban (Transitioning)	ND
38077	Richland County	Rural	Rural	Stable Rural	ND
38079	Rolette County	Rural	Rural	Stable Rural	ND
38081	Sargent County	Rural	Rural	Stable Rural	ND
38083	Sheridan County	Rural	Rural	Stable Rural	ND
38085	Sioux County	Urban	Rural	Urban to Rural (Deurbanizing)	ND
38087	Slope County	Rural	Rural	Stable Rural	ND
38089	Stark County	Rural	Rural	Stable Rural	ND
38091	Steele County	Rural	Rural	Stable Rural	ND
38093	Stutsman County	Rural	Rural	Stable Rural	ND
38095	Towner County	Rural	Rural	Stable Rural	ND
38097	Traill County	Rural	Rural	Stable Rural	ND
38099	Walsh County	Rural	Rural	Stable Rural	ND
38101	Ward County	Rural	Urban	Rural to Urban (Transitioning)	ND
[truncated: 1,101 more rows]
